# Supplementary material for: Foxp1 is critical for the maintenance of regulatory T-cell homeostasis and suppressive function
Source: PLoS Biol. 2019 May 24;17(5):e3000270. doi: 10.1371/journal.pbio.3000270 (PMC6534289; doi:10.1371/journal.pbio.3000270)
Supplement: S1 Table — Differentially expressed genes between Foxp3Cre and Foxp1f/fFoxp3Cre rTreg cells. rTreg, resting Treg. (XLSX) [file pbio.3000270.s008.xlsx]

## Sheet: KO-R2WT-R
Table S1. Related to Figure 6. Differential expressed genes between Foxp3Cre and Foxp1f/f Foxp3Cre rTreg cells.
Differential expression (limma+voom,paired full results)
1. EnsemblID
2. Symbols of gene
3. Moderated t-statistics
4. Multiple testing corrected p.value
5. Log2 fold change of Foxp1f/f Foxp3Cre to Foxp3Cre in rTreg cells
6. CPM normalized expression of Foxp1f/f Foxp3Cre rTreg cells (replicate 1)
7. CPM normalized expression of Foxp1f/f Foxp3Cre rTreg cells (replicate 2)
8. CPM normalized expression of Foxp3Cre rTreg cells (replicate 1)
9. CPM normalized expression of Foxp3Cre rTreg cells (replicate 2)
10. Raw counts of Foxp1f/f Foxp3Cre rTreg cells (replicate 1)
11. Raw counts of Foxp1f/f Foxp3Cre rTreg cells (replicate 2)
12. Raw counts of Foxp3Cre rTreg cells (replicate 1)
13. Raw counts of Foxp3Cre rTreg cells (replicate 2)
1	2	3	4	5	6	7	8	9	10	11	12	13
refseqs	symbols	t	P.adjusted	logFC	Foxp1f/f Foxp3Cre rTreg 1 (cpm)	Foxp1f/f Foxp3Cre rTreg 2 (cpm)	Foxp3Cre rTreg 1 (cpm)	Foxp3Cre rTreg 2 (cpm)	Foxp1f/f Foxp3Cre rTreg 1 (raw counts)	Foxp1f/f Foxp3Cre rTreg 2 (raw counts)	Foxp3Cre rTreg 1 (raw counts)	Foxp3Cre rTreg 2 (raw counts)
ENSMUSG00000032572	Col6a4	-7.18834	0.007284	-6.41765	0.1569	0	5.2878	11.9381	1	0	57	156
ENSMUSG00000071470	Ccnb1ip1	-7.76727	0.00536325	-5.42877	0	0	1.3915	3.5202	0	0	15	46
ENSMUSG00000040264	Gbp2b	-9.92906	0.00224257	-5.08816	0.1569	0.139	5.4734	8.4179	1	2	59	110
ENSMUSG00000048583	Igf2	-9.76235	0.00232043	-5.08169	0	0	2.6903	1.1479	0	0	29	15
ENSMUSG00000030703	Gdpd3	-10.7863	0.00187805	-4.7592	0.7845	2.5722	2.412	89.4596	5	37	26	1169
ENSMUSG00000040254	Sema3d	-8.76156	0.00329961	-4.71469	0	0.0695	1.4843	3.6733	0	1	16	48
ENSMUSG00000051726	Kcnf1	-6.94085	0.00798057	-4.18546	1.726	1.4599	4.5457	45.8394	11	21	49	599
ENSMUSG00000091957	Rps2-ps10	-3.82688	0.0468227	-3.53006	42.3651	13.9731	22.5429	403.525	270	201	243	5273
ENSMUSG00000096403	Gm9825	-5.54468	0.0158648	-3.46824	2.3536	2.3636	2.0409	42.0896	15	34	22	550
ENSMUSG00000033498	Strc	-5.18719	0.0190747	-3.38777	1.8829	2.1551	1.0205	35.4318	12	31	11	463
ENSMUSG00000094497	Gm8210	-6.65649	0.00893304	-3.38421	2.3536	0.6952	11.1323	15.2288	15	10	120	199
ENSMUSG00000035509	Fbxl21	-5.66707	0.0149874	-3.27231	0	0.139	1.1132	1.1479	0	2	12	15
ENSMUSG00000021313	Ryr2	-6.22914	0.0111005	-3.09051	0.4707	0.6257	8.9986	3.3672	3	9	97	44
ENSMUSG00000087691	Gm15674	-8.16949	0.00437907	-2.98729	0.4707	0.7647	3.7108	6.8874	3	11	40	90
ENSMUSG00000026490	Cdc42bpa	-7.94907	0.00496777	-2.8895	0.7845	0.6257	5.7517	5.3569	5	9	62	70
ENSMUSG00000079071	Gm14085	-23.4501	0.00013848	-2.88458	7.5316	12.0266	56.2181	90.8371	48	173	606	1187
ENSMUSG00000032327	Stra6	-10.3697	0.00196838	-2.87393	3.9227	2.1551	20.502	21.1213	25	31	221	276
ENSMUSG00000073125	Xlr3b	-8.56452	0.00360485	-2.84252	0.4707	3.6149	9.9263	21.8101	3	52	107	285
ENSMUSG00000006014	Prg4	-13.0883	0.00104308	-2.8173	5.6487	4.5882	29.4078	39.2581	36	66	317	513
ENSMUSG00000097296	Gm26532	-4.69176	0.0254638	-2.80666	0.1569	0.0695	1.0205	1.1479	1	1	11	15
ENSMUSG00000080242	Gm15487	-3.99458	0.0413269	-2.74277	4.2365	2.6417	2.5975	32.8299	27	38	28	429
ENSMUSG00000032261	Sh3bgrl2	-12.8057	0.00118153	-2.71082	3.7658	3.1978	29.8717	19.2847	24	46	322	252
ENSMUSG00000030125	Lrrc23	-4.65408	0.0261312	-2.70375	0.1569	0.3476	3.0614	1.454	1	5	33	19
ENSMUSG00000027646	Src	-7.85482	0.00523911	-2.6898	1.726	1.0428	7.9782	9.1832	11	15	86	120
ENSMUSG00000086825	Gm15675	-10.7054	0.00187805	-2.46768	2.3536	3.1978	10.5757	19.9734	15	46	114	261
ENSMUSG00000036206	Sh3bp4	-5.3412	0.0177128	-2.43545	0.6276	0.2086	3.5252	1.454	4	3	38	19
ENSMUSG00000055202	Zfp811	-5.78749	0.0142511	-2.37801	0.6276	1.1123	1.5771	7.7292	4	16	17	101
ENSMUSG00000055945	Prr18	-6.84819	0.00823704	-2.37585	0.1569	1.2513	0.8349	7.27	1	18	9	95
ENSMUSG00000035078	Mtmr9	-3.9352	0.0431439	-2.35415	185.308	34.2724	314.859	503.009	1181	493	3394	6573
ENSMUSG00000019817	Plagl1	-10.7321	0.00187805	-2.35279	2.8243	2.8502	15.7708	14.5401	18	41	170	190
ENSMUSG00000069833	Ahnak	-34.8659	2.3845e-05	-2.27662	66.9996	77.5821	321.538	388.985	427	1116	3466	5083
ENSMUSG00000055629	B4galnt4	-13.5934	0.00094414	-2.23881	7.6885	4.7967	35.9017	23.8763	49	69	387	312
ENSMUSG00000038560	Sp6	-4.54615	0.0277942	-2.23073	0.1569	0.4171	1.5771	1.6836	1	6	17	22
ENSMUSG00000026399	Cd55	-18.6684	0.000260167	-2.22727	8.7868	14.4598	45.0858	67.1904	56	208	486	878
ENSMUSG00000107470	Gm3375	-3.97292	0.0420221	-2.21203	10.8266	1.877	20.502	24.0294	69	27	221	314
ENSMUSG00000091764	Zfp964	-4.01145	0.040764	-2.16614	0.3138	0.4171	3.1542	1.2244	2	6	34	16
ENSMUSG00000028435	Aqp3	-6.66028	0.00892225	-2.1551	1.726	1.3904	5.5662	7.9588	11	20	60	104
ENSMUSG00000046447	Camk2n1	-6.50006	0.0095434	-2.11782	1.0984	1.5294	7.1432	5.663	7	22	77	74
ENSMUSG00000024186	Rgs11	-6.84076	0.00827149	-2.04196	3.9227	5.0053	7.5143	26.6313	25	72	81	348
ENSMUSG00000072966	Gprasp2	-5.92983	0.0132541	-2.0141	1.0984	0.9037	4.2674	4.1324	7	13	46	54
ENSMUSG00000003273	Car11	-6.12123	0.0119392	-2.00968	1.4122	1.0428	4.9168	5.0508	9	15	53	66
ENSMUSG00000099474	1700097N02Rik	-4.65007	0.0261766	-1.98727	1.5691	0.9037	3.4325	5.663	10	13	37	74
ENSMUSG00000026834	Acvr1c	-6.85823	0.00823704	-1.91043	1.8829	2.1551	5.4734	9.5658	12	31	59	125
ENSMUSG00000098428	Gm2260	-5.94761	0.013133	-1.87099	2.6674	0.4866	10.0191	1.9897	17	7	108	26
ENSMUSG00000081219	Bambi-ps1	-9.21513	0.00281493	-1.8469	4.3934	3.6845	17.8117	12.7799	28	53	192	167
ENSMUSG00000096746	Trav7d-3	-5.46113	0.0166272	-1.82311	0.7845	1.1818	3.2469	4.209	5	17	35	55
ENSMUSG00000026069	Il1rl1	-6.08525	0.0121659	-1.81635	1.4122	1.4599	4.7312	5.663	9	21	51	74
ENSMUSG00000042064	Myo3b	-6.70763	0.00866831	-1.8019	1.4122	2.0855	5.1951	7.4996	9	30	56	98
ENSMUSG00000028051	Hcn3	-6.88244	0.00820126	-1.7868	2.0398	2.016	7.3288	7.1935	13	29	79	94
ENSMUSG00000046798	Cldn12	-3.76366	0.0492481	-1.77999	0.3138	0.7647	2.412	1.9897	2	11	26	26
ENSMUSG00000010066	Cacna2d2	-7.41666	0.00632202	-1.77019	2.8243	2.3636	10.4829	8.0353	18	34	113	105
ENSMUSG00000026989	Dapl1	-6.27919	0.0109092	-1.76766	1.2553	2.016	3.8035	7.5761	8	29	41	99
ENSMUSG00000042659	Arrdc4	-3.96194	0.0424111	-1.76634	1.0984	3.6845	11.6889	8.1883	7	53	126	107
ENSMUSG00000029378	Areg	-3.94317	0.042855	-1.76548	1.0984	0.139	4.6385	0.3826	7	2	50	5
ENSMUSG00000081339	Gm16044	-4.06101	0.0392455	-1.75495	0.4707	0.4866	1.9482	1.6836	3	7	21	22
ENSMUSG00000047712	Ust	-5.19462	0.0190269	-1.71499	1.4122	2.2246	7.8854	5.7395	9	32	85	75
ENSMUSG00000033102	Cdc14b	-8.13769	0.00443599	-1.70234	5.8056	4.7272	14.9358	18.2133	37	68	161	238
ENSMUSG00000024968	Rcor2	-5.43478	0.0168983	-1.68156	1.5691	1.2513	4.7312	4.5151	10	18	51	59
ENSMUSG00000040724	Kcna2	-6.07635	0.0122282	-1.63564	1.2553	2.2941	4.4529	7.117	8	33	48	93
ENSMUSG00000058756	Thra	-10.4747	0.00192213	-1.6199	13.8079	9.3849	36.0872	33.2891	88	135	389	435
ENSMUSG00000020019	Ntn4	-4.44928	0.0296632	-1.61883	20.0842	12.9304	107.798	18.9021	128	186	1162	247
ENSMUSG00000050345	4930486L24Rik	-3.92653	0.0433729	-1.59531	0.7845	0.8342	3.7108	1.9897	5	12	40	26
ENSMUSG00000009739	Pou6f1	-17.6883	0.000320124	-1.59087	25.4191	26.4169	79.4104	80.1999	162	380	856	1048
ENSMUSG00000061411	Nol4l	-6.57324	0.0091275	-1.57571	4.3934	3.6845	17.7189	9.0301	28	53	191	118
ENSMUSG00000051790	Nlgn2	-7.15979	0.00740005	-1.56627	5.178	2.4331	14.7503	7.9588	33	35	159	104
ENSMUSG00000061578	Ksr2	-10.9113	0.00186443	-1.55846	11.4543	9.3154	30.8921	29.9219	73	134	333	391
ENSMUSG00000048503	Tmem136	-3.79121	0.0482068	-1.54889	0.7845	0.6257	1.9482	2.2958	5	9	21	30
ENSMUSG00000036553	Sh3tc1	-4.42443	0.0301316	-1.54441	1.4122	0.9733	3.4325	3.5202	9	14	37	46
ENSMUSG00000025602	Zfp202	-5.51505	0.0160573	-1.5432	1.726	2.0855	6.4011	5.5864	11	30	69	73
ENSMUSG00000035342	Lzts2	-7.82306	0.00528215	-1.53659	5.4918	4.4492	14.1009	14.4635	35	64	152	189
ENSMUSG00000024187	Fam234a	-6.10911	0.0119718	-1.52445	6.1194	5.631	11.0395	20.5857	39	81	119	269
ENSMUSG00000031398	Plxna3	-7.8041	0.00528215	-1.52423	4.8641	4.4492	16.2346	12.0912	31	64	175	158
ENSMUSG00000084860	2610204G07Rik	-5.7359	0.0144428	-1.49822	1.726	2.5722	6.03	6.8874	11	37	65	90
ENSMUSG00000097476	Gm26583	-5.34388	0.0177128	-1.49755	1.8829	2.2246	7.0505	5.5864	12	32	76	73
ENSMUSG00000094840	Muc3a	-4.87088	0.0228645	-1.49706	1.2553	1.8075	4.824	4.5916	8	26	52	60
ENSMUSG00000028214	Gem	-5.74252	0.0143998	-1.48985	5.4918	1.6684	13.1732	6.1987	35	24	142	81
ENSMUSG00000108129	4930417O13Rik	-9.80799	0.00230223	-1.48595	9.4145	8.5507	30.6138	22.4988	60	123	330	294
ENSMUSG00000002228	Ppm1j	-10.7028	0.00187805	-1.48472	16.7891	19.6041	37.4788	62.0631	107	282	404	811
ENSMUSG00000015476	Prrt1	-6.20906	0.0112177	-1.48268	5.4918	2.9198	12.4311	10.178	35	42	134	133
ENSMUSG00000042302	Ehbp1	-4.28983	0.0331165	-1.47793	1.8829	1.3208	3.7108	4.8977	12	19	40	64
ENSMUSG00000067702	Tuba3a	-5.38984	0.0173297	-1.44421	4.2365	1.3208	10.4829	4.4385	27	19	113	58
ENSMUSG00000034173	Zbed5	-4.63344	0.0263235	-1.43352	1.5691	1.3904	5.1023	3.5202	10	20	55	46
ENSMUSG00000031932	Gpr83	-18.656	0.000260167	-1.42504	149.847	90.0259	375.252	266.466	955	1295	4045	3482
ENSMUSG00000081569	Gm12490	-4.97109	0.0216624	-1.42315	1.8829	2.2246	6.8649	5.2038	12	32	74	68
ENSMUSG00000049985	Ankrd55	-5.54221	0.0158648	-1.41848	3.9227	1.9465	9.2769	6.1987	25	28	100	81
ENSMUSG00000047648	Fbxo30	-5.7091	0.0146888	-1.4175	2.5105	3.2673	8.9058	7.8057	16	47	96	102
ENSMUSG00000022610	Mapk12	-8.19584	0.00432477	-1.41592	5.178	6.2566	15.2142	16.4532	33	90	164	215
ENSMUSG00000032198	Dock6	-4.65297	0.0261321	-1.40941	3.452	1.9465	6.5866	6.9639	22	28	71	91
ENSMUSG00000005803	Sqrdl	-6.72033	0.00862325	-1.40624	3.1382	4.032	9.0914	10.6372	20	58	98	139
ENSMUSG00000025092	Hspa12a	-5.17834	0.0191957	-1.39091	2.6674	1.6684	7.4215	4.4385	17	24	80	58
ENSMUSG00000026580	Selp	-5.41384	0.0170943	-1.3909	2.9812	2.0855	7.236	6.1221	19	30	78	80
ENSMUSG00000007379	Dennd2c	-4.77483	0.0242102	-1.38555	2.0398	1.4599	5.3806	4.0559	13	21	58	53
ENSMUSG00000015966	Il17rb	-3.95748	0.0425409	-1.36965	1.2553	0.9037	3.4325	2.4489	8	13	37	32
ENSMUSG00000025314	Ptprj	-5.81672	0.0140139	-1.36397	3.9227	3.1978	8.442	9.5658	25	46	91	125
ENSMUSG00000028047	Thbs3	-4.22686	0.0344204	-1.36204	1.5691	1.1818	4.824	2.8315	10	17	52	37
ENSMUSG00000027171	Prrg4	-4.35532	0.0316737	-1.35586	1.8829	1.1123	5.0095	2.9845	12	16	54	39
ENSMUSG00000005968	Tuft1	-4.28495	0.0332911	-1.33827	1.726	1.2513	4.1746	3.5202	11	18	45	46
ENSMUSG00000048120	Entpd1	-9.74019	0.00232043	-1.33504	9.7283	10.1496	24.3983	26.4782	62	146	263	346
ENSMUSG00000049804	Armcx4	-5.84372	0.0137647	-1.33456	5.021	3.0588	10.854	9.1067	32	44	117	119
ENSMUSG00000026657	Frmd4a	-4.84129	0.0231878	-1.32631	2.1967	1.8075	5.7517	4.6681	14	26	62	61
ENSMUSG00000047880	Cxcr5	-5.97721	0.0129048	-1.3233	4.0796	3.1283	9.5552	8.571	26	45	103	112
ENSMUSG00000060227	Casc4	-6.72242	0.00862325	-1.31253	8.473	3.6845	19.0177	10.7137	54	53	205	140
ENSMUSG00000035299	Mid1	-4.31445	0.0325413	-1.30601	0.9414	2.2246	3.3397	5.0508	6	32	36	66
ENSMUSG00000104509	Gm33994	-4.36504	0.0314283	-1.30399	2.1967	1.4599	4.824	4.209	14	21	52	55
ENSMUSG00000014599	Csf1	-4.82924	0.0233791	-1.29704	3.1382	2.7807	5.7517	8.3414	20	40	62	109
ENSMUSG00000026475	Rgs16	-9.78981	0.00230223	-1.29258	20.8687	7.4384	49.446	20.05	133	107	533	262
ENSMUSG00000003526	Prodh	-6.11049	0.0119718	-1.28771	4.8641	3.6845	10.7612	10.025	31	53	116	131
ENSMUSG00000018900	Slc22a5	-9.03598	0.00299998	-1.28192	40.0115	38.1654	74.8648	110.122	255	549	807	1439
ENSMUSG00000068129	Cst7	-5.21259	0.018891	-1.28017	1.726	3.0588	4.5457	7.4996	11	44	49	98
ENSMUSG00000033400	Agl	-6.82253	0.00831037	-1.2783	10.8266	5.9786	21.8008	17.5246	69	86	235	229
ENSMUSG00000038777	Sema6c	-4.93583	0.02214	-1.27785	2.9812	2.1551	6.5866	5.8925	19	31	71	77
ENSMUSG00000030134	Rasgef1a	-4.46773	0.0293232	-1.27654	1.8829	1.8075	4.2674	4.8212	12	26	46	63
ENSMUSG00000095930	Nim1k	-3.76928	0.0490712	-1.2727	1.726	1.0428	5.2878	2.1427	11	15	57	28
ENSMUSG00000110803	RP24-89C4.5	-5.14345	0.0196802	-1.26104	3.1382	2.5026	7.0505	6.5813	20	36	76	86
ENSMUSG00000048905	4930539E08Rik	-4.1862	0.0356503	-1.25955	4.8641	4.1711	6.4938	13.4687	31	60	70	176
ENSMUSG00000070385	Ampd1	-5.72263	0.0145415	-1.25866	4.0796	3.2673	11.1323	7.4231	26	47	120	97
ENSMUSG00000040322	Slc25a24	-7.80338	0.00528215	-1.25697	8.6299	9.8716	25.6971	21.504	55	142	277	281
ENSMUSG00000030123	Plxnd1	-10.6692	0.00187919	-1.25502	18.672	14.5988	42.3028	37.2685	119	210	456	487
ENSMUSG00000097233	Gm17552	-9.46791	0.00254779	-1.25497	12.7095	9.802	31.5415	23.5702	81	141	340	308
ENSMUSG00000079110	Capn3	-7.66622	0.00554265	-1.25375	11.7681	8.3422	23.9345	22.8815	75	120	258	299
ENSMUSG00000054364	Rhob	-10.5387	0.00192213	-1.25151	23.5362	8.9678	56.8675	22.0397	150	129	613	288
ENSMUSG00000045382	Cxcr4	-11.0451	0.00183768	-1.2447	101.833	35.5237	212.905	101.245	649	511	2295	1323
ENSMUSG00000030553	Pgpep1l	-7.89621	0.0051253	-1.2423	6.747	12.3047	20.7803	27.0139	43	177	224	353
ENSMUSG00000026582	Sele	-4.56672	0.0274429	-1.21705	2.8243	1.9465	6.1228	5.0508	18	28	66	66
ENSMUSG00000055865	Fam19a3	-5.75002	0.0143879	-1.1913	4.7072	4.1016	9.7408	10.3311	30	59	105	135
ENSMUSG00000046658	Zfp316	-4.03886	0.0399125	-1.18719	7.2178	2.6417	11.5034	9.0301	46	38	124	118
ENSMUSG00000033863	Klf9	-5.25002	0.0185176	-1.18678	5.4918	5.0748	9.1842	13.9278	35	73	99	182
ENSMUSG00000083307	AA414768	-4.05929	0.0392836	-1.177	2.3536	1.6684	4.7312	4.362	15	24	51	57
ENSMUSG00000018339	Gpx3	-5.05492	0.0207202	-1.17313	4.7072	3.6845	8.5348	9.8719	30	53	92	129
ENSMUSG00000033542	Arhgef5	-5.18077	0.0191662	-1.17274	3.1382	3.2673	7.5143	7.4231	20	47	81	97
ENSMUSG00000033256	Shf	-5.24831	0.0185298	-1.17199	4.2365	3.5454	8.3492	9.0301	27	51	90	118
ENSMUSG00000058881	Zfp516	-4.60177	0.0267311	-1.17036	4.0796	2.5722	11.5962	4.8212	26	37	125	63
ENSMUSG00000047227	Gm527	-3.97727	0.0418654	-1.16235	1.5691	2.7807	5.2878	5.3569	10	40	57	70
ENSMUSG00000029771	Irf5	-4.46997	0.029289	-1.16146	2.6674	3.3369	8.2565	6.4282	17	48	89	84
ENSMUSG00000038776	Ephx1	-17.1955	0.000341002	-1.15641	84.1026	83.0741	202.608	180.679	536	1195	2184	2361
ENSMUSG00000038058	Nod1	-13.3073	0.00103947	-1.15295	64.4891	59.855	130.712	145.63	411	861	1409	1903
ENSMUSG00000058672	Tubb2a	-8.85656	0.00319822	-1.15094	16.0046	9.8716	38.4065	21.2744	102	142	414	278
ENSMUSG00000053580	Tanc2	-5.20072	0.0189823	-1.14919	4.5503	4.1016	8.3492	10.4841	29	59	90	137
ENSMUSG00000029121	Crmp1	-4.87857	0.0227607	-1.14715	3.1382	4.032	9.1842	7.9588	20	58	99	104
ENSMUSG00000021708	Rasgrf2	-6.71902	0.00862325	-1.14553	6.1194	8.9678	17.0695	18.3664	39	129	184	240
ENSMUSG00000054150	Syne3	-11.5064	0.00166912	-1.14373	23.5362	21.6201	52.0435	49.2066	150	311	561	643
ENSMUSG00000024330	Col11a2	-7.56165	0.00583276	-1.14331	50.2105	54.4326	81.4514	144.865	320	783	878	1893
ENSMUSG00000020828	Pld2	-3.8556	0.0461437	-1.14127	1.4122	2.016	2.6903	4.9742	9	29	29	65
ENSMUSG00000025321	Itgb8	-5.62655	0.0153063	-1.13857	6.747	5.2834	12.1528	13.6217	43	76	131	178
ENSMUSG00000002997	Prkar2b	-3.88082	0.0450764	-1.13697	2.0398	1.5294	4.7312	3.4437	13	22	51	45
ENSMUSG00000037419	Endod1	-11.4693	0.00168178	-1.13648	21.1826	23.4276	49.2605	51.3493	135	337	531	671
ENSMUSG00000042331	Specc1	-5.78426	0.0142511	-1.13425	4.2365	4.8663	10.2974	10.4841	27	70	111	137
ENSMUSG00000053646	Plxnb1	-6.52513	0.00936281	-1.12914	7.6885	5.2834	17.9972	11.4025	49	76	194	149
ENSMUSG00000037849	Ifi206	-4.88657	0.0226625	-1.12838	121.29	57.4219	174.592	183.587	773	826	1882	2399
ENSMUSG00000006360	Crip1	-10.4871	0.00192213	-1.1279	24.7914	35.1066	65.4951	71.5524	158	505	706	935
ENSMUSG00000025163	Cd7	-6.12218	0.0119392	-1.12713	6.5901	5.2834	13.266	12.6269	42	76	143	165
ENSMUSG00000100975	Gm28875	-4.0921	0.0382617	-1.12259	2.0398	2.0855	5.0095	4.4385	13	30	54	58
ENSMUSG00000043924	Ncmap	-6.85437	0.00823704	-1.11917	6.1194	7.3689	13.9154	16.1471	39	106	150	211
ENSMUSG00000033910	Gucy1a3	-4.73344	0.0248487	-1.11772	2.1967	3.4064	5.2878	7.3466	14	49	57	96
ENSMUSG00000021556	Golm1	-9.98748	0.00220834	-1.11741	18.672	34.1334	50.1881	69.4862	119	491	541	908
ENSMUSG00000008496	Pou2f2	-16.043	0.00043384	-1.11389	72.0207	73.8977	151.956	167.44	459	1063	1638	2188
ENSMUSG00000036304	Zdhhc23	-4.31514	0.0325413	-1.11214	2.9812	2.1551	6.2155	5.0508	19	31	67	66
ENSMUSG00000022257	Laptm4b	-3.84484	0.0465309	-1.10842	3.9227	1.9465	6.5866	5.5099	25	28	71	72
ENSMUSG00000002489	Tiam1	-12.6708	0.00119651	-1.10516	48.7983	53.3203	120.322	108.132	311	767	1297	1413
ENSMUSG00000043873	Chil5	-5.01425	0.0210627	-1.10448	5.8056	5.1443	9.4625	13.2391	37	74	102	173
ENSMUSG00000075289	Carns1	-13.1335	0.00104308	-1.10003	65.2736	48.2455	130.99	112.264	416	694	1412	1467
ENSMUSG00000018199	Trove2	-4.14701	0.0368102	-1.09793	4.3934	5.909	15.2142	9.7954	28	85	164	128
ENSMUSG00000045078	Rnf216	-7.05759	0.00764176	-1.09765	25.4191	20.7859	42.0245	53.2625	162	299	453	696
ENSMUSG00000032890	Rims3	-6.18588	0.0112965	-1.09551	7.2178	5.4919	14.6575	12.6269	46	79	158	165
ENSMUSG00000032258	Lca5	-4.95591	0.0218386	-1.09195	4.3934	4.6577	12.1528	8.724	28	67	131	114
ENSMUSG00000074063	Osgin1	-10.5079	0.00192213	-1.08837	29.1848	19.5346	59.4651	44.462	186	281	641	581
ENSMUSG00000073405	H2-T-ps	-4.4286	0.030076	-1.08187	10.3559	11.6095	12.1528	31.2229	66	167	131	408
ENSMUSG00000022696	Sidt1	-15.7764	0.00044371	-1.08014	70.7654	67.4325	148.338	147.773	451	970	1599	1931
ENSMUSG00000054469	Lclat1	-8.70711	0.00340231	-1.07931	20.5549	18.0052	38.4065	42.1662	131	259	414	551
ENSMUSG00000025221	Kcnip2	-7.80807	0.00528215	-1.06805	12.2388	13.7646	22.6357	31.4524	78	198	244	411
ENSMUSG00000037341	Slc9a7	-4.72196	0.0249992	-1.06446	4.7072	5.7005	6.9577	14.0809	30	82	75	184
ENSMUSG00000005533	Igf1r	-15.9521	0.000436281	-1.05912	88.3391	86.8976	180.158	189.403	563	1250	1942	2475
ENSMUSG00000032267	Usp28	-8.7338	0.00335175	-1.05905	36.4026	30.5879	63.918	73.0064	232	440	689	954
ENSMUSG00000038260	Trpm4	-5.79301	0.0142274	-1.05787	10.8266	9.1764	17.4406	22.6519	69	132	188	296
ENSMUSG00000046269	Usp27x	-5.63783	0.0152376	-1.05576	5.8056	5.5614	10.9468	12.6269	37	80	118	165
ENSMUSG00000038042	Ptpdc1	-4.99908	0.0212065	-1.05003	5.021	4.1016	9.2769	9.4893	32	59	100	124
ENSMUSG00000067928	Zfp760	-4.16963	0.036147	-1.0493	1.8829	3.1978	3.4325	7.1935	12	46	37	94
ENSMUSG00000026335	Pam	-5.59499	0.0155767	-1.04369	7.6885	8.4812	12.1528	20.203	49	122	131	264
ENSMUSG00000003418	St8sia6	-17.0037	0.000351354	-1.04242	100.107	122.63	205.206	260.956	638	1764	2212	3410
ENSMUSG00000038349	Plcl1	-5.88753	0.0135086	-1.03889	6.747	5.5614	13.7298	11.9381	43	80	148	156
ENSMUSG00000025268	Maged2	-4.84717	0.0231364	-1.03779	4.2365	3.6845	9.648	7.3466	27	53	104	96
ENSMUSG00000002799	Jag2	-6.60512	0.00901753	-1.03281	14.9062	8.2726	26.9958	19.5143	95	119	291	255
ENSMUSG00000027669	Gnb4	-5.07356	0.020448	-1.03256	6.4332	9.1069	19.0177	15.841	41	131	205	207
ENSMUSG00000019943	Atp2b1	-16.115	0.00043384	-1.03236	128.037	125.967	253.909	272.205	816	1812	2737	3557
ENSMUSG00000021477	Ctsl	-4.80089	0.0238641	-1.0304	5.6487	3.9625	14.0082	7.117	36	57	151	93
ENSMUSG00000030309	Caprin2	-4.50882	0.0283819	-1.02992	7.8454	4.7272	12.1528	12.2443	50	68	131	160
ENSMUSG00000020183	Cpm	-4.69122	0.0254638	-1.02981	18.8289	24.1228	61.506	37.4215	120	347	663	489
ENSMUSG00000022353	Mtss1	-9.20881	0.00281493	-1.02932	61.3509	45.6734	107.148	107.52	391	657	1155	1405
ENSMUSG00000039952	Dag1	-11.1064	0.00183137	-1.01594	25.2622	29.5452	52.3218	60.6091	161	425	564	792
ENSMUSG00000020902	Ntn1	-5.24514	0.0185298	-1.01036	6.4332	4.8663	11.7817	10.8668	41	70	127	142
ENSMUSG00000049907	Rasl11b	-4.70927	0.0251511	-1.00893	11.4543	5.7005	17.8117	14.8462	73	82	192	194
ENSMUSG00000038007	Acer2	-6.18904	0.0112965	-1.00872	8.473	9.1069	14.6575	20.2795	54	131	158	265
ENSMUSG00000025006	Sorbs1	-5.36377	0.0175947	-1.00423	5.4918	5.0748	11.6889	10.178	35	73	126	133
ENSMUSG00000059495	Arhgef12	-7.62187	0.00560488	-1.00223	31.3816	28.989	51.1158	67.1138	200	417	551	877
ENSMUSG00000031391	L1cam	-10.6469	0.00187919	-0.998388	36.7164	32.604	68.742	69.9453	234	469	741	914
ENSMUSG00000067336	Bmpr2	-7.63336	0.00558879	-0.99692	11.1405	14.3902	25.326	27.7026	71	207	273	362
ENSMUSG00000032589	Bsn	-4.9194	0.0222975	-0.996277	4.5503	4.2406	9.4625	8.571	29	61	102	112
ENSMUSG00000028637	Ccdc30	-3.92901	0.043356	-0.993266	3.452	2.1551	6.7722	4.5916	22	31	73	60
ENSMUSG00000026638	Irf6	-5.19543	0.0190269	-0.991108	9.4145	10.7753	26.0681	17.9838	60	155	281	235
ENSMUSG00000042724	Map3k9	-4.38189	0.031207	-0.988551	7.8454	3.2673	13.0805	8.1883	50	47	141	107
ENSMUSG00000033826	Dnah8	-5.09769	0.0202086	-0.986643	168.99	204.522	229.789	544.41	1077	2942	2477	7114
ENSMUSG00000025584	Pde8a	-6.18693	0.0112965	-0.9801	8.473	9.1764	14.8431	19.7439	54	132	160	258
ENSMUSG00000024521	Pmaip1	-3.89791	0.0444763	-0.978465	4.5503	3.6149	12.06	5.7395	29	52	130	75
ENSMUSG00000045672	Col27a1	-3.87766	0.0450835	-0.969883	3.1382	3.5454	8.1637	6.0456	20	51	88	79
ENSMUSG00000044447	Dock5	-4.39189	0.0310129	-0.968524	4.7072	4.1016	7.7926	9.1832	30	59	84	120
ENSMUSG00000028476	Reck	-4.73543	0.0248285	-0.966653	7.3747	4.6577	12.2455	10.7137	47	67	132	140
ENSMUSG00000068246	Apol9b	-7.44179	0.00624228	-0.962822	16.3184	18.2832	27.4597	39.2581	104	263	296	513
ENSMUSG00000057346	Apol9a	-3.93106	0.0432974	-0.958518	2.8243	2.8502	5.5662	5.7395	18	41	60	75
ENSMUSG00000023805	Synj2	-4.13037	0.0372506	-0.957794	22.4378	43.4488	78.0189	64.5884	143	625	841	844
ENSMUSG00000031490	Eif4ebp1	-4.3479	0.0317113	-0.942647	3.9227	3.6845	7.9782	7.117	25	53	86	93
ENSMUSG00000031144	Syp	-5.19883	0.0189823	-0.941993	6.747	8.1336	16.5129	14.0809	43	117	178	184
ENSMUSG00000062866	Phactr2	-7.40811	0.00632202	-0.941152	11.925	13.3475	24.0272	25.7129	76	192	259	336
ENSMUSG00000050382	Kif7	-3.91911	0.0436105	-0.937997	3.9227	2.5026	7.5143	5.0508	25	36	81	66
ENSMUSG00000025870	Arl10	-4.2748	0.0334532	-0.935589	4.2365	3.4064	8.6275	6.5048	27	49	93	85
ENSMUSG00000039585	Myo9a	-7.04417	0.00764176	-0.935146	34.3628	27.7377	53.8989	61.91	219	399	581	809
ENSMUSG00000055538	Zcchc24	-5.3532	0.0176563	-0.935107	5.8056	6.3957	11.5034	12.3973	37	92	124	162
ENSMUSG00000078185	Chml	-5.3026	0.0179327	-0.931947	5.3349	6.5347	10.5757	12.6269	34	94	114	165
ENSMUSG00000036989	Trim3	-4.8983	0.0225003	-0.931405	9.7283	8.1336	14.3792	18.4429	62	117	155	241
ENSMUSG00000022074	Tnfrsf10b	-4.77752	0.0242049	-0.931029	7.0609	5.631	11.4106	12.3208	45	81	123	161
ENSMUSG00000089726	Mir17hg	-3.83532	0.0466577	-0.931009	16.3184	6.6042	22.0791	18.0603	104	95	238	236
ENSMUSG00000060002	Chpt1	-3.78798	0.0482797	-0.923643	2.9812	3.4064	7.0505	5.8925	19	49	76	77
ENSMUSG00000069114	Zbtb10	-7.39897	0.00635118	-0.923573	15.2201	13.9731	27.5525	28.0853	97	201	297	367
ENSMUSG00000055435	Maf	-8.2609	0.00419682	-0.920206	18.0444	19.4651	32.7475	38.7225	115	280	353	506
ENSMUSG00000039031	Arhgap18	-7.73319	0.00539601	-0.914048	15.6908	16.6148	28.3874	32.9064	100	239	306	430
ENSMUSG00000041440	Gk5	-4.26732	0.0335777	-0.912478	4.5503	3.6149	8.5348	7.117	29	52	92	93
ENSMUSG00000038332	Sesn1	-12.0959	0.0014387	-0.910566	88.1822	99.3413	154.646	201.035	562	1429	1667	2627
ENSMUSG00000028088	Fmo5	-5.20883	0.018912	-0.907447	7.5316	6.7433	12.8022	13.8513	48	97	138	181
ENSMUSG00000039958	Etfbkmt	-6.64797	0.00896573	-0.903726	15.0631	17.5881	23.7489	36.5032	96	253	256	477
ENSMUSG00000036390	Gadd45a	-5.68066	0.0149175	-0.897856	9.4145	7.647	16.6985	15.2288	60	110	180	199
ENSMUSG00000022602	Arc	-5.36547	0.0175947	-0.897196	9.4145	5.631	17.5334	10.9433	60	81	189	143
ENSMUSG00000044551	9930012K11Rik	-4.30898	0.0326292	-0.89438	13.1803	8.7593	17.8117	20.6622	84	126	192	270
ENSMUSG00000027111	Itga6	-16.3769	0.000419422	-0.894085	225.633	217.939	419.873	418.677	1438	3135	4526	5471
ENSMUSG00000061859	Patj	-11.0837	0.00183137	-0.892679	51.7796	41.9194	93.6041	81.8835	330	603	1009	1070
ENSMUSG00000015396	Cd83	-4.61621	0.0265639	-0.890936	6.4332	8.4812	16.1418	13.7748	41	122	174	180
ENSMUSG00000041073	Nacad	-6.68731	0.00876453	-0.889208	14.5924	11.4705	29.9645	20.3561	93	165	323	266
ENSMUSG00000028073	Pear1	-11.0977	0.00183137	-0.889204	41.8944	40.7376	78.1117	77.3684	267	586	842	1011
ENSMUSG00000028268	Gbp3	-9.02127	0.00300065	-0.886921	26.9881	47.7589	59.6506	83.6436	172	687	643	1093
ENSMUSG00000003573	Homer3	-3.87721	0.0450835	-0.881636	5.4918	3.754	8.442	8.1883	35	54	91	107
ENSMUSG00000026011	Ctla4	-11.0846	0.00183137	-0.880288	207.746	92.9456	355.213	191.776	1324	1337	3829	2506
ENSMUSG00000027552	E2f5	-5.2783	0.018227	-0.876244	6.5901	7.2994	12.7094	13.4687	42	105	137	176
ENSMUSG00000073145	Gm12000	-3.85271	0.0462498	-0.875341	4.0796	3.1978	7.236	6.2752	26	46	78	82
ENSMUSG00000015143	Actn1	-15.7655	0.00044371	-0.87448	213.238	192.774	390.558	366.103	1359	2773	4210	4784
ENSMUSG00000032714	Syde1	-4.51891	0.0282096	-0.873983	6.747	4.1711	12.1528	8.1118	43	60	131	106
ENSMUSG00000031983	2310022B05Rik	-5.86509	0.0136288	-0.869918	9.5714	8.8288	18.2755	16.2236	61	127	197	212
ENSMUSG00000030882	Dnhd1	-3.95494	0.0425409	-0.868916	4.0796	4.032	6.6794	8.1118	26	58	72	106
ENSMUSG00000045659	Plekha7	-7.06748	0.00764176	-0.863468	24.7914	18.3528	40.3546	37.2685	158	264	435	487
ENSMUSG00000000555	Itga5	-5.02189	0.0209695	-0.860262	10.3559	13.3475	25.4188	21.1213	66	192	274	276
ENSMUSG00000029428	Stx2	-5.55672	0.015764	-0.857558	9.4145	7.786	17.9972	14.0809	60	112	194	184
ENSMUSG00000015243	Abca1	-7.19435	0.007284	-0.855857	37.3441	30.1708	81.8224	48.2883	238	434	882	631
ENSMUSG00000017774	Myo1c	-8.31778	0.00404919	-0.855566	24.6345	23.9142	42.5811	45.7629	157	344	459	598
ENSMUSG00000005125	Ndrg1	-5.08321	0.0203168	-0.850781	10.3559	7.2994	16.6985	14.7696	66	105	180	193
ENSMUSG00000093346	Gm26115	-4.36706	0.0314283	-0.848116	5.4918	6.8823	7.9782	13.9278	35	99	86	182
ENSMUSG00000030342	Cd9	-7.62903	0.00559028	-0.846772	16.946	18.6308	30.8921	34.2074	108	268	333	447
ENSMUSG00000045232	Rln3	-4.21878	0.0346723	-0.846298	13.651	11.8876	34.3246	16.7593	87	171	370	219
ENSMUSG00000072621	Slfn10-ps	-6.69573	0.00871745	-0.845149	18.672	14.5988	30.8921	28.6209	119	210	333	374
ENSMUSG00000036158	Prickle1	-5.44911	0.0167488	-0.844369	11.2974	6.6737	20.5948	12.3208	72	96	222	161
ENSMUSG00000040596	Pogk	-7.1118	0.00751614	-0.842399	22.2809	15.7806	37.4788	30.6872	142	227	404	401
ENSMUSG00000021701	Plk2	-6.08926	0.0121401	-0.84233	21.3395	5.2139	39.9835	9.1832	136	75	431	120
ENSMUSG00000027456	Sdcbp2	-4.66642	0.0258342	-0.841165	6.1194	6.3957	12.5238	10.9433	39	92	135	143
ENSMUSG00000055322	Tns1	-7.47081	0.00615054	-0.839833	32.6368	23.6361	52.6001	47.1404	208	340	567	616
ENSMUSG00000039713	Plekhg5	-5.53271	0.0159596	-0.838018	10.8266	8.2031	21.2442	14.1574	69	118	229	185
ENSMUSG00000041912	Tdrkh	-4.01107	0.040764	-0.832898	3.9227	4.5882	7.6998	8.0353	25	66	83	105
ENSMUSG00000028521	Slc35d1	-9.83778	0.00228426	-0.832039	43.6204	34.3419	76.6274	63.7467	278	494	826	833
ENSMUSG00000043384	Gprasp1	-10.6412	0.00187919	-0.831812	37.6579	49.2883	68.0926	89.3065	240	709	734	1167
ENSMUSG00000017466	Timp2	-4.38995	0.0310403	-0.816997	25.2622	15.7806	32.9331	35.5083	161	227	355	464
ENSMUSG00000038393	Txnip	-16.1784	0.00043384	-0.813499	383.953	457.915	685.472	821.743	2447	6587	7389	10738
ENSMUSG00000032089	Il10ra	-8.32618	0.00404919	-0.806092	31.8523	33.8553	51.6725	63.4406	203	487	557	829
ENSMUSG00000110631	Gm45836	-8.44472	0.00385233	-0.805134	42.9927	56.1011	66.2372	106.984	274	807	714	1398
ENSMUSG00000053641	Dennd4a	-7.71468	0.00540758	-0.800527	25.7329	25.8607	41.9317	48.1352	164	372	452	629
ENSMUSG00000022667	Cd200r1	-4.42596	0.0301167	-0.799574	5.9625	9.1764	13.5443	14.5401	38	132	146	190
ENSMUSG00000045071	E130308A19Rik	-4.866	0.0228645	-0.793607	8.0023	7.1604	14.3792	12.5504	51	103	155	164
ENSMUSG00000034917	Tjp3	-4.24236	0.034264	-0.790298	10.199	7.2299	14.472	14.7696	65	104	156	193
ENSMUSG00000026478	Lamc1	-5.03453	0.0208257	-0.786929	8.7868	8.3422	14.6575	15.1523	56	120	158	198
ENSMUSG00000097815	Gm26809	-4.47384	0.0291763	-0.780527	39.07	16.2672	53.064	36.8093	249	234	572	481
ENSMUSG00000029291	Rufy3	-4.22445	0.0344769	-0.775634	11.1405	7.1604	15.8635	14.5401	71	103	171	190
ENSMUSG00000059824	Dbp	-7.13952	0.00742232	-0.774195	22.2809	17.6576	40.0763	30.075	142	254	432	393
ENSMUSG00000100182	1810006J02Rik	-4.2914	0.0330758	-0.77198	5.8056	8.4117	8.1637	15.841	37	121	88	207
ENSMUSG00000020988	L2hgdh	-4.16656	0.0362377	-0.768059	5.9625	5.5614	10.5757	9.5658	38	80	114	125
ENSMUSG00000031808	Slc27a1	-4.67241	0.0257627	-0.766868	11.925	9.7325	24.8621	14.6166	76	140	268	191
ENSMUSG00000039497	Dse	-3.75472	0.0496385	-0.763539	3.9227	5.2139	6.2155	9.4128	25	75	67	123
ENSMUSG00000051335	Gfod1	-6.05743	0.0123249	-0.76279	17.7306	12.7913	28.944	23.111	113	184	312	302
ENSMUSG00000023495	Pcbp4	-5.5674	0.0157364	-0.758812	11.6112	11.401	20.9658	19.1316	74	164	226	250
ENSMUSG00000037706	Cd81	-6.4504	0.00983185	-0.756053	30.597	20.2298	46.6629	38.2633	195	291	503	500
ENSMUSG00000038205	Prkab2	-5.10939	0.0201002	-0.753029	10.9835	10.7753	16.884	19.6673	70	155	182	257
ENSMUSG00000010609	Psen2	-9.1563	0.00287507	-0.749163	47.2292	43.1012	77.2768	75.9909	301	620	833	993
ENSMUSG00000042105	Inpp5f	-9.15748	0.00287507	-0.747907	96.3414	79.1811	149.08	145.783	614	1139	1607	1905
ENSMUSG00000031162	Gata1	-7.14753	0.00741381	-0.746052	39.07	28.7805	59.7434	53.339	249	414	644	697
ENSMUSG00000022639	Dubr	-4.63999	0.0263097	-0.744434	6.2763	9.2459	11.7817	15.1523	40	133	127	198
ENSMUSG00000078486	Perm1	-5.48649	0.0163796	-0.733244	12.3957	14.5988	23.7489	23.111	79	210	256	302
ENSMUSG00000049295	Zfp219	-6.74122	0.00860399	-0.732457	34.3628	23.1495	52.5074	42.4723	219	333	566	555
ENSMUSG00000020882	Cacnb1	-7.35876	0.00651009	-0.72821	25.2622	26.973	45.5497	43.6967	161	388	491	571
ENSMUSG00000091754	Gm3636	-4.07251	0.0388529	-0.727507	14.4355	10.3582	18.8322	20.6622	92	149	203	270
ENSMUSG00000050786	Ccdc126	-4.38215	0.031207	-0.72732	8.0023	6.9518	14.0082	11.479	51	100	151	150
ENSMUSG00000024066	Xdh	-5.30521	0.0179303	-0.726677	23.0654	27.8072	49.2605	40.5591	147	400	531	530
ENSMUSG00000028970	Abcb1b	-4.20627	0.0350713	-0.721785	6.5901	7.9251	9.8335	14.0809	42	114	106	184
ENSMUSG00000059058	Tma7-ps	-5.5101	0.0160866	-0.716454	13.651	12.2352	23.3778	20.203	87	176	252	264
ENSMUSG00000073889	Il11ra1	-4.46059	0.0294849	-0.715635	9.8852	12.8608	20.7803	19.0551	63	185	224	249
ENSMUSG00000025287	Acot9	-6.82183	0.00831037	-0.712603	23.2224	25.096	42.3028	39.7173	148	361	456	519
ENSMUSG00000001630	Stk38l	-5.23461	0.0186351	-0.711086	11.7681	11.401	19.8526	18.9021	75	164	214	247
ENSMUSG00000029470	P2rx4	-6.3	0.0107605	-0.710625	26.5174	20.9945	39.9835	37.498	169	302	431	490
ENSMUSG00000020785	Camkk1	-5.58332	0.0156452	-0.710596	11.7681	15.433	21.1514	24.7946	75	222	228	324
ENSMUSG00000022217	Emc9	-4.90919	0.0224547	-0.709477	9.5714	10.8448	17.1623	17.3715	61	156	185	227
ENSMUSG00000002105	Slc39a13	-5.49681	0.0162691	-0.708353	16.1615	13.6255	24.8621	23.8763	103	196	268	312
ENSMUSG00000003545	Fosb	-8.45105	0.00385052	-0.707743	109.835	30.727	172.829	55.7879	700	442	1863	729
ENSMUSG00000068740	Celsr2	-5.15448	0.019495	-0.707467	18.3582	11.54	27.4597	20.9683	117	166	296	274
ENSMUSG00000050271	Prag1	-8.92949	0.00308178	-0.705399	58.9973	43.4488	103.53	68.9505	376	625	1116	901
ENSMUSG00000032348	Gsta4	-4.30056	0.0328437	-0.705383	8.9437	6.8128	14.6575	11.479	57	98	158	150
ENSMUSG00000019872	Smpdl3a	-8.09947	0.00449985	-0.704947	59.1542	76.6784	112.436	117.009	377	1103	1212	1529
ENSMUSG00000034731	Dgkh	-4.56679	0.0274429	-0.702072	9.4145	9.2459	17.1623	14.4635	60	133	185	189
ENSMUSG00000034761	Map4k5	-5.20493	0.0189206	-0.699982	13.8079	11.2619	24.2128	17.9072	88	162	261	234
ENSMUSG00000019302	Atp6v0a1	-4.44391	0.0298012	-0.699949	15.2201	11.54	20.7803	21.657	97	166	224	283
ENSMUSG00000024843	Chka	-5.6117	0.015455	-0.698901	19.7704	11.1924	32.0981	18.9021	126	161	346	247
ENSMUSG00000031137	Fgf13	-4.78564	0.0240882	-0.698872	8.9437	10.3582	14.6575	17.2185	57	149	158	225
ENSMUSG00000037295	Ldlrap1	-10.413	0.00195255	-0.691776	105.913	102.817	185.724	161.089	675	1479	2002	2105
ENSMUSG00000022265	Ank	-6.61057	0.00901753	-0.690187	22.7516	22.8019	35.8089	38.4164	145	328	386	502
ENSMUSG00000020227	Irak3	-3.78999	0.0482143	-0.687622	5.9625	7.0213	8.6275	12.2443	38	101	93	160
ENSMUSG00000031066	Usp11	-5.21401	0.018891	-0.687398	15.8477	13.2779	28.8512	20.203	101	191	311	264
ENSMUSG00000019737	Syne4	-3.79069	0.0482132	-0.686654	6.2763	9.3849	13.1732	13.6983	40	135	142	179
ENSMUSG00000043263	Ifi209	-4.52934	0.0280372	-0.68648	177.776	132.64	221.162	272.129	1133	1908	2384	3556
ENSMUSG00000018168	Ikzf3	-12.5352	0.00123821	-0.686352	291.378	257.634	465.887	431.916	1857	3706	5022	5644
ENSMUSG00000062861	Zfp28	-4.77344	0.0242102	-0.685862	10.9835	9.802	17.9045	16.1471	70	141	193	211
ENSMUSG00000033987	Dnah17	-4.79545	0.0239122	-0.68486	33.8921	22.8019	44.622	43.7732	216	328	481	572
ENSMUSG00000039270	Megf9	-3.97302	0.0420221	-0.681442	7.5316	6.9518	11.5034	11.8616	48	100	124	155
ENSMUSG00000021928	Ebpl	-4.13137	0.0372279	-0.680714	7.3747	7.7165	12.7094	12.2443	47	111	137	160
ENSMUSG00000029602	Rasal1	-9.34907	0.00265473	-0.679837	68.8825	56.9353	108.911	95.046	439	819	1174	1242
ENSMUSG00000074994	Qser1	-6.18768	0.0112965	-0.679507	24.1638	21.8287	36.2728	37.498	154	314	391	490
ENSMUSG00000040857	Erf	-6.88752	0.00819653	-0.679265	45.5033	43.2402	65.3095	76.2205	290	622	704	996
ENSMUSG00000007207	Stx1a	-7.78583	0.00532193	-0.675516	41.5806	55.4059	75.6069	84.5619	265	797	815	1105
ENSMUSG00000040721	Zfhx2	-7.06009	0.00764176	-0.673177	66.5289	57.0743	94.6246	101.398	424	821	1020	1325
ENSMUSG00000041308	Sntb2	-4.66396	0.0258863	-0.671369	17.8875	16.5453	23.7489	29.9984	114	238	256	392
ENSMUSG00000031431	Tsc22d3	-8.78207	0.00329961	-0.67056	286.827	232.26	421.265	411.56	1828	3341	4541	5378
ENSMUSG00000079144	A130010J15Rik	-4.4516	0.0296473	-0.67017	8.0023	10.2192	13.8226	16.0706	51	147	149	210
ENSMUSG00000104348	Gm37691	-5.13668	0.0197405	-0.668616	12.3957	14.7378	21.9863	22.7284	79	212	237	297
ENSMUSG00000023007	Prpf40b	-4.91409	0.0223607	-0.668032	15.2201	10.9143	23.1923	18.5194	97	157	250	242
ENSMUSG00000039981	Zc3h12d	-8.93594	0.00308178	-0.667845	65.5875	68.6838	114.384	105.53	418	988	1233	1379
ENSMUSG00000022102	Dok2	-3.80975	0.0475742	-0.666893	205.706	149.255	240.643	315.902	1311	2147	2594	4128
ENSMUSG00000073492	Gm10521	-3.77963	0.0487262	-0.666189	33.4214	24.7484	38.7775	49.3597	213	356	418	645
ENSMUSG00000027368	Dusp2	-9.07599	0.00298918	-0.665821	427.417	246.65	631.758	435.13	2724	3548	6810	5686
ENSMUSG00000035640	Cbarp	-5.34304	0.0177128	-0.663744	34.049	28.6414	65.8661	39.9469	217	412	710	522
ENSMUSG00000027239	Mdk	-4.02401	0.0402979	-0.660586	10.5128	9.7325	14.1937	17.295	67	140	153	226
ENSMUSG00000020716	Nf1	-4.05534	0.0394304	-0.660543	21.4964	17.449	26.3465	33.0595	137	251	284	432
ENSMUSG00000026930	Gpsm1	-4.25647	0.0338195	-0.660138	21.9671	13.3475	28.944	25.1773	140	192	312	329
ENSMUSG00000032436	Cmtm7	-6.21456	0.0112149	-0.659228	21.6533	24.6094	32.4692	41.0183	138	354	350	536
ENSMUSG00000038371	Sbf2	-4.08474	0.0385009	-0.657613	10.8266	7.2299	16.2346	12.3208	69	104	175	161
ENSMUSG00000074220	Zfp382	-4.0374	0.0399132	-0.656383	8.0023	9.3849	14.8431	13.9278	51	135	160	182
ENSMUSG00000017697	Ada	-3.94362	0.042855	-0.654021	11.925	11.1924	15.3069	20.203	76	161	165	264
ENSMUSG00000050332	Amer1	-7.76867	0.00536325	-0.652426	33.7352	41.2242	55.2905	65.0476	215	593	596	850
ENSMUSG00000034593	Myo5a	-6.29303	0.010787	-0.650996	22.7516	25.9302	39.4269	39.5643	145	373	425	517
ENSMUSG00000043068	Fam89a	-4.03797	0.0399132	-0.650608	9.2576	7.9946	16.2346	12.0147	59	115	175	157
ENSMUSG00000030708	Dnajb13	-4.91831	0.0222975	-0.649388	11.925	12.9304	18.9249	20.7387	76	186	204	271
ENSMUSG00000071176	Arhgef10	-5.5278	0.0160034	-0.648357	28.5572	24.3313	39.6125	42.4723	182	350	427	555
ENSMUSG00000038323	1700066M21Rik	-4.19042	0.0355577	-0.645239	7.3747	9.8716	11.3178	15.9941	47	142	122	209
ENSMUSG00000020230	Prmt2	-3.8438	0.0465332	-0.644032	8.1592	13.6951	17.1623	19.2847	52	197	185	252
ENSMUSG00000023267	Gabrr2	-4.61368	0.0265639	-0.643778	13.651	12.2352	24.3983	17.9838	87	176	263	235
ENSMUSG00000029094	Afap1	-5.75275	0.014376	-0.643496	33.2645	33.7858	45.1786	58.6959	212	486	487	767
ENSMUSG00000021476	Habp4	-6.06233	0.0122876	-0.642869	23.2224	19.8822	36.4583	31.9116	148	286	393	417
ENSMUSG00000014164	Klhl3	-4.90143	0.0225003	-0.64215	13.9648	12.0266	22.3574	19.0551	89	173	241	249
ENSMUSG00000021775	Nr1d2	-6.72439	0.00862325	-0.641469	31.6954	30.4489	47.4978	50.1249	202	438	512	655
ENSMUSG00000032883	Acsl3	-4.23136	0.0343446	-0.641401	8.0023	9.802	12.8022	15.5349	51	141	138	203
ENSMUSG00000027639	Samhd1	-12.7664	0.00118236	-0.640291	710.479	860.842	1168.8	1322.99	4528	12383	12599	17288
ENSMUSG00000030683	Sez6l2	-3.95721	0.0425409	-0.637341	7.3747	10.0106	13.5443	14.7696	47	144	146	193
ENSMUSG00000040502	2018-03-09	-4.2815	0.0333062	-0.636438	11.925	9.1764	17.7189	15.2288	76	132	191	199
ENSMUSG00000038780	Smurf1	-9.24821	0.0027687	-0.63637	88.8098	77.165	134.979	125.81	566	1110	1455	1644
ENSMUSG00000019823	Mical1	-8.82362	0.00324422	-0.635675	75.4726	63.2614	126.352	95.8113	481	910	1362	1252
ENSMUSG00000021756	Il6st	-10.0955	0.00217722	-0.635657	399.017	325.136	593.074	545.482	2543	4677	6393	7128
ENSMUSG00000038623	Tm6sf1	-3.93386	0.0431925	-0.634523	10.199	7.786	14.8431	13.086	65	112	160	171
ENSMUSG00000056145	AI504432	-8.91156	0.00308856	-0.626552	72.8052	98.8547	123.383	148.232	464	1422	1330	1937
ENSMUSG00000038740	Mvb12b	-6.06507	0.0122876	-0.62436	26.5174	22.5238	44.1581	33.9013	169	324	476	443
ENSMUSG00000030029	Lrig1	-10.9227	0.00186443	-0.623202	182.17	161.907	280.441	258.124	1161	2329	3023	3373
ENSMUSG00000037465	Klf10	-4.69319	0.0254614	-0.621952	17.1029	12.5828	29.5934	18.2133	109	181	319	238
ENSMUSG00000026639	Lamb3	-5.27731	0.018227	-0.621565	16.6322	16.2672	26.3465	25.3303	106	234	284	331
ENSMUSG00000047959	Kcna3	-8.36321	0.00399775	-0.621505	55.7023	60.2721	91.8415	91.2962	355	867	990	1193
ENSMUSG00000030699	Tbx6	-5.01522	0.0210613	-0.619073	11.7681	17.171	19.4815	26.1721	75	247	210	342
ENSMUSG00000020231	Dip2a	-4.40804	0.0306623	-0.61824	12.0819	11.1229	17.9045	17.9838	77	160	193	235
ENSMUSG00000034686	Prr7	-5.7959	0.0142274	-0.617839	43.4635	25.096	75.978	34.9727	277	361	819	457
ENSMUSG00000035776	Cd99l2	-5.01844	0.0210288	-0.61778	15.8477	14.2512	24.6766	22.3458	101	205	266	292
ENSMUSG00000043740	B430306N03Rik	-4.76066	0.0243948	-0.615592	17.1029	15.9892	23.7489	26.7078	109	230	256	349
ENSMUSG00000014905	Dnajb9	-6.85589	0.00823704	-0.61439	62.92	25.6522	93.5114	42.5488	401	369	1008	556
ENSMUSG00000026565	Pou2f1	-6.95138	0.00792726	-0.612798	81.4351	74.6624	112.436	126.116	519	1074	1212	1648
ENSMUSG00000026447	Pik3c2b	-4.13789	0.0370773	-0.612691	19.2997	13.0694	25.326	23.111	123	188	273	302
ENSMUSG00000018001	Cyth3	-7.58992	0.00571678	-0.611601	107.011	94.5445	150.472	158.41	682	1360	1622	2070
ENSMUSG00000024190	Dusp1	-5.16883	0.0193317	-0.610104	623.238	119.293	819.431	227.667	3972	1716	8833	2975
ENSMUSG00000030413	Pglyrp1	-3.82322	0.046958	-0.608586	8.0023	10.4277	14.472	14.9992	51	150	156	196
ENSMUSG00000041974	Spidr	-3.91478	0.0437769	-0.608487	8.0023	9.5935	13.4515	14.3105	51	138	145	187
ENSMUSG00000037940	Inpp4b	-11.8903	0.00147974	-0.606821	459.269	518.188	701.614	815.085	2927	7454	7563	10651
ENSMUSG00000039782	Cpeb2	-4.72655	0.0249257	-0.606698	15.0631	18.9089	27.1814	27.0139	96	272	293	353
ENSMUSG00000047986	Palm3	-9.11316	0.0029308	-0.606211	81.749	75.288	130.526	114.178	521	1083	1407	1492
ENSMUSG00000074794	Arrdc3	-4.62852	0.0264249	-0.605888	14.2786	14.6683	20.2237	23.8763	91	211	218	312
ENSMUSG00000027219	Slc28a2	-10.1335	0.00214626	-0.604679	136.981	150.785	206.783	237.921	873	2169	2229	3109
ENSMUSG00000017405	Nek8	-3.95592	0.0425409	-0.601249	10.199	8.7593	15.3997	13.7748	65	126	166	180
ENSMUSG00000021238	Aldh6a1	-4.15472	0.0365599	-0.600745	16.3184	11.7485	22.0791	19.9734	104	169	238	261
ENSMUSG00000003604	Aven	-6.01376	0.0126438	-0.599925	42.6789	41.9194	57.9808	69.7923	272	603	625	912
ENSMUSG00000018909	Arrb1	-6.57424	0.0091275	-0.598851	105.913	100.801	142.401	171.113	675	1450	1535	2236
ENSMUSG00000034616	Ssh3	-4.04162	0.0398688	-0.595907	9.2576	10.4277	15.0286	15.6114	59	150	162	204
ENSMUSG00000009566	Fpgs	-4.36194	0.0314661	-0.595266	23.6931	16.9624	30.8921	29.3862	151	244	333	384
ENSMUSG00000033446	Lpar6	-4.6675	0.0258242	-0.593702	15.5339	17.7966	21.1514	29.0036	99	256	228	379
ENSMUSG00000032741	Tpcn1	-8.93176	0.00308178	-0.590218	119.564	125.132	196.578	181.827	762	1800	2119	2376
ENSMUSG00000027309	4930402H24Rik	-5.26505	0.0183252	-0.587604	20.0842	18.3528	30.2428	28.3914	128	264	326	371
ENSMUSG00000044345	Marveld1	-5.27646	0.018227	-0.586627	42.522	31.9783	56.4037	54.1808	271	460	608	708
ENSMUSG00000021703	Serinc5	-6.79592	0.00840349	-0.585487	35.1473	36.9141	53.5278	56.4766	224	531	577	738
ENSMUSG00000024401	Tnf	5.28082	0.018227	0.585373	21.0256	35.3847	15.3069	23.1876	134	509	165	303
ENSMUSG00000022945	Chaf1b	4.6455	0.0262514	0.589736	29.6556	18.5613	18.7394	13.3922	189	267	202	175
ENSMUSG00000024350	Dnajc18	5.53721	0.0159109	0.596513	29.4987	32.743	21.0586	21.1979	188	471	227	277
ENSMUSG00000047945	Marcksl1	4.15538	0.0365538	0.598964	18.8289	15.2245	13.8226	9.4893	120	219	149	124
ENSMUSG00000037759	Ptger2	4.79131	0.0239753	0.599655	48.3276	46.5076	26.8103	35.2022	308	669	289	460
ENSMUSG00000056394	Lig1	6.01206	0.0126438	0.599906	41.4237	36.636	26.7175	25.3303	264	527	288	331
ENSMUSG00000020715	Ern1	3.792	0.0481834	0.600479	35.1473	30.1013	18.1828	23.8763	224	433	196	312
ENSMUSG00000016534	Lamp2	5.70251	0.0147443	0.602885	32.6368	33.9943	23.2851	21.8101	208	489	251	285
ENSMUSG00000021948	Prkcd	10.3088	0.00201239	0.60343	179.189	185.057	120.229	123.897	1142	2662	1296	1619
ENSMUSG00000032373	Car12	4.37497	0.0312818	0.604263	32.0092	29.4061	17.7189	22.1927	204	423	191	290
ENSMUSG00000038732	Mboat1	4.92018	0.0222975	0.604603	19.7704	23.4971	13.3588	15.6114	126	338	144	204
ENSMUSG00000068220	Lgals1	7.05073	0.00764176	0.60495	51.9365	54.1546	35.4378	35.7379	331	779	382	467
ENSMUSG00000005410	Mcm5	8.21154	0.00430696	0.607654	85.5147	81.3361	56.1254	55.0226	545	1170	605	719
ENSMUSG00000049866	Arl4c	6.95678	0.00791016	0.608493	693.375	600.705	407.721	452.196	4419	8641	4395	5909
ENSMUSG00000034586	Hid1	5.89885	0.0133785	0.610753	33.2645	35.0371	23.2851	22.5753	212	504	251	295
ENSMUSG00000057606	Colq	4.37226	0.0313282	0.611134	26.8312	15.7806	16.2346	11.5555	171	227	175	151
ENSMUSG00000037370	Enpp1	5.03659	0.0207994	0.612311	34.6766	33.7858	20.0382	24.565	221	486	216	321
ENSMUSG00000028078	Dclk2	5.33685	0.0177128	0.615117	25.1052	32.5344	18.4611	20.3561	160	468	199	266
ENSMUSG00000031851	Ntpcr	4.92148	0.0222975	0.617581	24.4776	19.8822	15.678	13.5452	156	286	169	177
ENSMUSG00000007038	Neu1	8.57542	0.00360485	0.618689	147.493	159.127	90.9138	111.346	940	2289	980	1455
ENSMUSG00000079685	Ulbp1	5.87677	0.0135622	0.619762	22.7516	41.6413	16.1418	26.7078	145	599	174	349
ENSMUSG00000066315	Gm12918	3.98517	0.0416203	0.622429	101.676	24.3313	56.5892	21.8101	648	350	610	285
ENSMUSG00000075227	Znhit2	5.65976	0.0150322	0.626961	32.9506	25.1655	22.1718	16.3002	210	362	239	213
ENSMUSG00000042312	S100a13	5.5578	0.015764	0.627999	28.5572	33.5772	20.7803	20.7387	182	483	224	271
ENSMUSG00000058064	Gm10036	4.35177	0.0317097	0.630242	33.1075	12.9304	19.6671	9.7954	211	186	212	128
ENSMUSG00000029359	Tesc	6.79742	0.00840349	0.631868	51.6227	52.1385	36.7366	32.2942	329	750	396	422
ENSMUSG00000042842	Serpinb6b	4.0004	0.041145	0.633577	16.0046	23.4971	13.3588	13.4687	102	338	144	176
ENSMUSG00000027610	Gss	4.12192	0.037501	0.633603	14.7493	16.2672	8.5348	11.4025	94	234	92	149
ENSMUSG00000025218	Poll	6.10953	0.0119718	0.633692	34.3628	32.882	23.1923	21.1213	219	473	250	276
ENSMUSG00000058603	Rpl28-ps1	4.73285	0.0248487	0.635404	96.0276	30.0318	54.27	24.565	612	432	585	321
ENSMUSG00000094724	Rnaset2b	4.30001	0.0328437	0.637341	112.974	88.427	94.5318	45.1507	720	1272	1019	590
ENSMUSG00000055817	Mta3	9.90378	0.00226051	0.637996	126.311	124.229	84.1417	80.1233	805	1787	907	1047
ENSMUSG00000057335	Cep170	7.13129	0.00743256	0.639478	43.3065	51.8605	28.2018	33.9013	276	746	304	443
ENSMUSG00000033880	Lgals3bp	6.53427	0.00934825	0.641045	183.111	181.442	140.453	102.775	1167	2610	1514	1343
ENSMUSG00000018574	Acadvl	6.58948	0.00906939	0.641097	58.5266	58.4647	42.8594	34.9727	373	841	462	457
ENSMUSG00000027215	Cd82	10.4397	0.00194796	0.641899	322.445	309.286	224.78	190.169	2055	4449	2423	2485
ENSMUSG00000028906	Epb41	10.7413	0.00187805	0.643818	277.099	274.805	173.478	185.5	1766	3953	1870	2424
ENSMUSG00000016984	Etaa1	6.63673	0.00901458	0.644193	49.1121	41.9194	30.2428	28.4679	313	603	326	372
ENSMUSG00000029684	Wasl	9.15554	0.00287507	0.647773	93.8309	93.7103	60.6711	61.0682	598	1348	654	798
ENSMUSG00000016477	E2f3	4.84184	0.0231878	0.647885	22.124	16.7538	15.1214	10.4076	141	241	163	136
ENSMUSG00000038055	Dexi	6.64462	0.00896974	0.64904	41.4237	48.6626	29.3151	29.8454	264	700	316	390
ENSMUSG00000038880	Mrps34	4.96718	0.0216927	0.651575	22.4378	17.1014	14.7503	10.9433	143	246	159	143
ENSMUSG00000059423	Zfp933	4.86544	0.0228645	0.653457	17.5737	20.2298	10.7612	13.4687	112	291	116	176
ENSMUSG00000110275	Gm5905	5.83865	0.0138034	0.653532	36.4026	22.5934	24.2128	14.2339	232	325	261	186
ENSMUSG00000082292	Gm12250	3.7938	0.0481164	0.654712	36.4026	91.4857	36.18	48.824	232	1316	390	638
ENSMUSG00000021967	Mrpl57	6.72078	0.00862325	0.654881	44.7187	35.1761	29.4078	22.4223	285	506	317	293
ENSMUSG00000063077	Kif1b	11.0384	0.00183768	0.6569	196.606	246.928	123.383	163.002	1253	3552	1330	2130
ENSMUSG00000073062	Zxdb	4.91449	0.0223607	0.660429	26.5174	28.5719	20.2237	16.3002	169	411	218	213
ENSMUSG00000032392	Parp16	5.56239	0.015764	0.660657	25.1052	23.7752	16.1418	15.3053	160	342	174	200
ENSMUSG00000035521	Gnptg	4.13364	0.0371637	0.661896	40.796	42.6146	34.4174	22.0397	260	613	371	288
ENSMUSG00000030199	Etv6	7.23751	0.00705067	0.665455	76.2572	70.9084	44.2509	48.824	486	1020	477	638
ENSMUSG00000025324	Atp10a	10.479	0.00192213	0.670448	153.77	148.213	102.974	91.2962	980	2132	1110	1193
ENSMUSG00000054717	Hmgb2	9.53785	0.0024731	0.675281	97.4397	93.5713	61.5988	59.9969	621	1346	664	784
ENSMUSG00000048758	Rpl29	9.73434	0.00232043	0.676792	277.256	332.227	194.073	195.143	1767	4779	2092	2550
ENSMUSG00000087141	Plcxd2	11.3963	0.00170743	0.679682	180.287	174.768	113.642	111.882	1149	2514	1225	1462
ENSMUSG00000030677	Kif22	3.77791	0.0487303	0.680362	11.6112	12.5828	6.1228	8.8006	74	181	66	115
ENSMUSG00000039197	Adk	7.04661	0.00764176	0.682874	37.6579	43.4488	23.3778	27.8557	240	625	252	364
ENSMUSG00000069972	Rps13-ps2	3.77872	0.0487303	0.682944	29.9694	9.4545	16.1418	7.7292	191	136	174	101
ENSMUSG00000030720	Cln3	5.7423	0.0143998	0.68405	82.2197	92.1114	64.1035	49.8953	524	1325	691	652
ENSMUSG00000015316	Slamf1	8.76545	0.00329961	0.684799	78.6108	81.6142	52.7857	49.5127	501	1174	569	647
ENSMUSG00000044702	Palb2	3.76621	0.0491629	0.690996	10.9835	9.7325	6.2155	6.5813	70	140	67	86
ENSMUSG00000024660	Incenp	7.02363	0.00767946	0.691274	40.6391	38.8606	26.6248	23.7998	259	559	287	311
ENSMUSG00000032872	Cyb5r4	6.34037	0.0105374	0.691626	50.6812	60.6197	27.2741	41.6305	323	872	294	544
ENSMUSG00000078853	Igtp	5.52261	0.0160473	0.691893	234.106	406.959	187.115	211.673	1492	5854	2017	2766
ENSMUSG00000087107	AI662270	6.4283	0.00991534	0.696539	26.2036	36.636	17.5334	22.1927	167	527	189	290
ENSMUSG00000030748	Il4ra	13.833	0.000878143	0.697138	615.549	607.31	393.063	375.899	3923	8736	4237	4912
ENSMUSG00000082575	Gm13050	4.04132	0.0398688	0.698275	50.0536	26.9035	24.3055	21.4274	319	387	262	280
ENSMUSG00000078921	Tgtp2	5.27436	0.018227	0.698374	58.6835	126.801	49.5388	68.4148	374	1824	534	894
ENSMUSG00000107254	Gm43769	4.07565	0.0387939	0.698968	12.3957	9.802	7.7926	6.1221	79	141	84	80
ENSMUSG00000056501	Cebpb	5.92377	0.0132827	0.699537	41.2667	14.9464	25.8826	9.4128	263	215	279	123
ENSMUSG00000021996	Esd	6.93779	0.0079814	0.705542	51.7796	72.9244	37.6643	41.4774	330	1049	406	542
ENSMUSG00000042726	Trafd1	5.7796	0.0142654	0.706292	75.0019	94.336	58.4446	50.3545	478	1357	630	658
ENSMUSG00000036833	Pnpla7	9.43609	0.0025585	0.706309	184.053	189.298	127.001	108.438	1173	2723	1369	1417
ENSMUSG00000031168	Ebp	6.07452	0.0122284	0.70833	47.2292	50.7482	34.7885	27.9322	301	730	375	365
ENSMUSG00000017376	Nlk	10.9019	0.00186443	0.719581	141.217	137.854	84.5128	87.3934	900	1983	911	1142
ENSMUSG00000006398	Cdc20	3.78944	0.0482143	0.720321	9.7283	8.1336	6.3083	4.8212	62	117	68	63
ENSMUSG00000028064	Sema4a	12.2857	0.00139007	0.721947	234.263	215.019	150.379	128.259	1493	3093	1621	1676
ENSMUSG00000076921	Traj7	4.23301	0.0343171	0.722527	13.0233	12.5132	9.1842	6.9639	83	180	99	91
ENSMUSG00000029408	Abcb9	4.26873	0.0335648	0.724157	52.721	45.4648	42.7666	21.504	336	654	461	281
ENSMUSG00000024887	Asah2	4.68421	0.0255628	0.725283	14.9062	12.9999	9.4625	7.8057	95	187	102	102
ENSMUSG00000029135	Fosl2	5.35658	0.0176464	0.726345	25.1052	15.0159	14.9358	9.5658	160	216	161	125
ENSMUSG00000074516	Gm10709	6.72831	0.00862325	0.729384	38.1286	26.0693	23.5634	15.9175	243	375	254	208
ENSMUSG00000059674	Cdh24	3.78543	0.0484136	0.731943	24.6345	32.743	21.6152	15.688	157	471	233	205
ENSMUSG00000068735	Trp53i11	12.1659	0.00141024	0.732041	189.074	149.325	115.683	91.7554	1205	2148	1247	1199
ENSMUSG00000093798	Gm8355	5.30816	0.0179108	0.73817	13.1803	22.4543	7.4215	14.0809	84	323	80	184
ENSMUSG00000102059	Gm20257	4.41696	0.0303579	0.738954	12.2388	11.8876	7.0505	7.4996	78	171	76	98
ENSMUSG00000037572	Wdhd1	5.9843	0.0128586	0.742596	24.9483	24.8875	16.5129	14.2339	159	358	178	186
ENSMUSG00000052928	Ctif	4.25666	0.0338195	0.74336	12.5526	9.663	8.0709	5.5864	80	139	87	73
ENSMUSG00000026991	Pkp4	9.95834	0.00223164	0.747936	80.6506	80.919	49.2605	48.7474	514	1164	531	637
ENSMUSG00000019982	Myb	7.64787	0.00557778	0.750637	60.0957	47.4113	39.8908	26.4017	383	682	430	345
ENSMUSG00000033107	Rnf125	5.32615	0.0177803	0.752502	18.5151	26.2083	13.3588	14.3105	118	377	144	187
ENSMUSG00000055723	Rras2	8.11382	0.00446691	0.756608	95.0861	81.1276	51.2086	53.186	606	1167	552	695
ENSMUSG00000024402	Lta	8.56219	0.00360485	0.762393	74.3743	84.7425	49.9098	46.9873	474	1219	538	614
ENSMUSG00000020623	Map2k6	6.31146	0.0107454	0.76404	23.6931	24.6094	14.472	14.5401	151	354	156	190
ENSMUSG00000097415	AU020206	13.7909	0.000878143	0.766547	266.272	303.863	157.708	183.511	1697	4371	1700	2398
ENSMUSG00000037991	Rmi2	4.71649	0.0250709	0.770406	13.0233	12.1657	7.6071	7.3466	83	175	82	96
ENSMUSG00000015961	Adss	13.2617	0.00103947	0.777184	223.437	193.955	136.742	112.264	1424	2790	1474	1467
ENSMUSG00000006678	Pola1	4.43731	0.0299124	0.788039	14.2786	12.3742	7.1432	8.1118	91	178	77	106
ENSMUSG00000030775	Trat1	11.7593	0.00155043	0.789568	107.953	123.464	64.2891	72.0881	688	1776	693	942
ENSMUSG00000045441	Gprin3	10.1752	0.00212234	0.794065	57.2713	95.7264	32.7475	56.7827	365	1377	353	742
ENSMUSG00000032661	Oas3	4.0393	0.0399125	0.808376	74.0605	118.25	65.7734	51.5789	472	1701	709	674
ENSMUSG00000025153	Fasn	11.8748	0.00147974	0.810266	537.88	451.242	289.347	281.694	3428	6491	3119	3681
ENSMUSG00000050732	Vamp8	7.45688	0.00620286	0.811237	76.2572	91.2077	52.9712	46.5282	486	1312	571	608
ENSMUSG00000078490	Cfap74	4.54458	0.0277942	0.814387	14.1217	28.6414	11.6889	14.0809	90	412	126	184
ENSMUSG00000019916	P4ha1	11.9445	0.00147974	0.814397	154.554	198.266	84.2344	119.688	985	2852	908	1564
ENSMUSG00000038252	Ncapd2	9.87828	0.00226051	0.816286	70.2947	75.01	43.3232	41.4009	448	1079	467	541
ENSMUSG00000023015	Racgap1	4.62611	0.0264342	0.817561	13.4941	14.4598	6.4011	9.2597	86	208	69	121
ENSMUSG00000028076	Cd1d1	9.63482	0.00241809	0.818959	100.735	84.9511	53.5278	52.2677	642	1222	577	683
ENSMUSG00000043931	Gimap7	10.0707	0.00218425	0.819742	91.6341	154.747	59.6506	83.0314	584	2226	643	1085
ENSMUSG00000041235	Chd7	14.1058	0.000793528	0.822007	227.202	237.335	128.485	138.819	1448	3414	1385	1814
ENSMUSG00000063696	Gm8730	4.46214	0.0294549	0.823115	60.0957	19.5346	27.5525	15.4584	383	281	297	202
ENSMUSG00000029772	Ahcyl2	14.6494	0.000648868	0.823625	601.741	556.77	333.32	332.125	3835	8009	3593	4340
ENSMUSG00000073002	Vamp5	6.52986	0.00934825	0.824068	28.0865	30.4489	18.4611	15.9175	179	438	199	208
ENSMUSG00000006715	Gmnn	4.07733	0.0387389	0.824825	9.8852	7.5079	6.3083	3.9029	63	108	68	51
ENSMUSG00000047898	Ccr4	3.83497	0.0466577	0.825478	12.2388	9.1764	5.4734	6.2752	78	132	59	82
ENSMUSG00000006527	Sfmbt1	8.82685	0.00324422	0.826165	47.7	56.1706	29.5006	30.6872	304	808	318	401
ENSMUSG00000024036	Slc37a1	13.2888	0.00103947	0.827244	155.182	150.993	90.7283	85.3272	989	2172	978	1115
ENSMUSG00000028367	Txn1	9.56878	0.0024513	0.827387	70.4516	86.1329	44.622	46.2221	449	1239	481	604
ENSMUSG00000028927	Padi2	6.92782	0.00801058	0.829252	42.0513	37.2617	21.0586	23.4171	268	536	227	306
ENSMUSG00000025328	Padi3	3.95623	0.0425409	0.835038	8.6299	6.1871	4.9168	3.5202	55	89	53	46
ENSMUSG00000000028	Cdc45	3.81046	0.0475564	0.838592	6.5901	7.2299	4.2674	3.7498	42	104	46	49
ENSMUSG00000028795	Ccdc28b	4.14906	0.0367467	0.83935	11.1405	6.7433	6.9577	3.4437	71	97	75	45
ENSMUSG00000027346	Gpcpd1	11.5192	0.00166912	0.843156	173.226	139.384	91.8415	83.9497	1104	2005	990	1097
ENSMUSG00000040557	Wbscr27	4.79518	0.0239122	0.848794	12.8664	10.2887	6.7722	6.1221	82	148	73	80
ENSMUSG00000073542	Cep76	4.92413	0.0222975	0.852671	14.5924	20.3688	10.5757	9.8719	93	293	114	129
ENSMUSG00000049624	Slc17a5	6.80969	0.00838094	0.863356	26.3605	22.0372	15.678	11.7086	168	317	169	153
ENSMUSG00000069793	Slfn9	5.95343	0.0131242	0.864803	18.9858	32.604	13.3588	16.2236	121	469	144	212
ENSMUSG00000035954	Dock4	5.24704	0.0185298	0.868484	9.8852	14.4598	5.3806	8.1118	63	208	58	106
ENSMUSG00000049439	Cyp20a1	4.80801	0.0237809	0.873368	17.8875	19.1175	12.8022	8.724	114	275	138	114
ENSMUSG00000110605	Gm32856	7.94991	0.00496777	0.875541	24.9483	38.0959	13.4515	21.3509	159	548	145	279
ENSMUSG00000078771	Evi2a	4.00818	0.0408728	0.875948	6.9039	7.4384	4.3602	3.7498	44	107	47	49
ENSMUSG00000040652	Oaz2	9.58891	0.00244122	0.880258	63.5477	63.8176	32.562	37.1154	405	918	351	485
ENSMUSG00000036875	Dna2	4.86635	0.0228645	0.880673	12.8664	10.9839	6.3083	6.5813	82	158	68	86
ENSMUSG00000006736	Tspan31	6.77763	0.00850204	0.883219	30.1263	37.1226	19.8526	18.2133	192	534	214	238
ENSMUSG00000007080	Pole	6.02295	0.0126215	0.88671	16.4753	17.7966	9.8335	9.2597	105	256	106	121
ENSMUSG00000058216	Gstp3	10.5647	0.00191657	0.887899	66.372	59.7855	37.0149	32.5238	423	860	399	425
ENSMUSG00000026708	Cenpl	4.61505	0.0265639	0.88858	9.2576	11.8876	6.1228	5.816	59	171	66	76
ENSMUSG00000026019	Wdr12	9.80125	0.00230223	0.890079	48.6414	54.6412	26.3465	30.228	310	786	284	395
ENSMUSG00000073102	Drc1	5.76418	0.0143567	0.890103	23.2224	16.6148	11.1323	10.178	148	239	120	133
ENSMUSG00000037313	Tacc3	5.34424	0.0177128	0.89218	15.2201	15.9196	9.8335	7.7292	97	229	106	101
ENSMUSG00000060791	Gmfg	9.36982	0.00264704	0.893102	129.292	150.785	82.7501	73.3125	824	2169	892	958
ENSMUSG00000031258	Xkrx	4.5087	0.0283819	0.895691	13.4941	16.9624	9.9263	7.5761	86	244	107	99
ENSMUSG00000080746	Rpsa-ps12	3.90927	0.0440104	0.896178	7.0609	5.4224	3.8035	2.9845	45	78	41	39
ENSMUSG00000032109	Nlrx1	4.88616	0.0226625	0.903925	12.8664	14.2512	8.6275	6.6578	82	205	93	87
ENSMUSG00000029810	Tmem176b	3.84542	0.0465309	0.904663	6.5901	5.1443	3.618	2.755	42	74	39	36
ENSMUSG00000002602	Axl	3.83294	0.046703	0.906204	8.7868	9.4545	6.4011	4.0559	56	136	69	53
ENSMUSG00000073643	Wdfy1	7.54431	0.00586015	0.907676	30.1263	29.3366	17.9045	14.8462	192	422	193	194
ENSMUSG00000021707	Dhfr	4.05823	0.0393118	0.909838	6.9039	7.2994	4.3602	3.5202	44	105	47	46
ENSMUSG00000079942	Rpl28-ps3	6.41138	0.0100214	0.911938	26.9881	11.9571	14.5648	6.5048	172	172	157	85
ENSMUSG00000079020	Slc45a4	12.1631	0.00141024	0.917725	84.1026	93.0151	44.5292	50.6606	536	1338	480	662
ENSMUSG00000024212	Mllt1	9.45082	0.00255785	0.918133	129.449	169.485	82.2863	80.8121	825	2438	887	1056
ENSMUSG00000078922	Tgtp1	4.67647	0.0257283	0.919745	33.5783	80.5019	29.2223	34.5135	214	1158	315	451
ENSMUSG00000030729	Pgm2l1	10.1807	0.00212234	0.922986	53.3486	81.4752	31.8198	41.1713	340	1172	343	538
ENSMUSG00000014633	Cmc2	4.64497	0.0262514	0.924367	8.1592	9.3154	4.824	4.6681	52	134	52	61
ENSMUSG00000060143	Gm10076	4.27579	0.0334358	0.92524	37.9717	12.3047	15.678	9.4893	242	177	169	124
ENSMUSG00000087528	9830144P21Rik	6.67991	0.00880112	0.939423	17.5737	24.6094	10.6685	12.0912	112	354	115	158
ENSMUSG00000015314	Slamf6	11.017	0.0018399	0.943488	389.759	343.906	182.941	203.025	2484	4947	1972	2653
ENSMUSG00000022385	Gtse1	3.81711	0.0472484	0.945089	5.4918	7.5775	3.8035	3.3672	35	109	41	44
ENSMUSG00000104835	Gm5547	4.10122	0.037987	0.953006	7.8454	8.9678	3.0614	5.4334	50	129	33	71
ENSMUSG00000012889	Podnl1	5.28337	0.018227	0.954363	18.5151	21.7591	12.7094	9.4128	118	313	137	123
ENSMUSG00000028893	Sesn2	5.76095	0.014364	0.959649	12.0819	18.4223	7.6071	8.724	77	265	82	114
ENSMUSG00000030671	Pde3b	10.0875	0.00217722	0.960735	27.9296	63.6785	15.1214	32.7534	178	916	163	428
ENSMUSG00000027397	Slc20a1	9.28109	0.00272103	0.96548	193.624	255.757	121.249	114.866	1234	3679	1307	1501
ENSMUSG00000001517	Foxm1	5.19259	0.0190398	0.971786	9.5714	10.4972	5.2878	5.2038	61	151	57	68
ENSMUSG00000048440	Cyp4f16	5.75387	0.014376	0.977484	13.0233	15.9196	7.8854	7.4231	83	229	85	97
ENSMUSG00000041515	Irf8	8.40457	0.00395404	0.978039	52.5641	43.9354	31.1705	20.05	335	632	336	262
ENSMUSG00000029521	Chek2	4.22729	0.0344204	0.980905	4.0796	7.647	2.3192	3.7498	26	110	25	49
ENSMUSG00000022193	Psmb5	6.7887	0.00843795	0.983631	27.6158	33.6467	17.5334	14.9992	176	484	189	196
ENSMUSG00000032113	Chek1	3.76466	0.0492179	0.987048	4.2365	4.8663	2.3192	2.3723	27	70	25	31
ENSMUSG00000107171	Gm42572	3.84188	0.0465332	0.991792	6.4332	3.754	3.1542	1.9897	41	54	34	26
ENSMUSG00000079018	Ly6c1	15.3503	0.000515572	0.993341	195.35	217.174	95.3668	115.172	1245	3124	1028	1505
ENSMUSG00000062248	Cks2	4.78866	0.0240266	0.994521	8.3161	7.9251	4.5457	3.8263	53	114	49	50
ENSMUSG00000016757	Ttll12	10.8577	0.00187414	0.994912	52.4072	53.8765	27.6452	26.8608	334	775	298	351
ENSMUSG00000048534	Jaml	5.91099	0.0133039	0.996429	19.6135	18.5613	12.1528	8.0353	125	267	131	105
ENSMUSG00000027496	Aurka	3.95099	0.0426059	1.00095	5.4918	4.7272	2.6903	2.4489	35	68	29	32
ENSMUSG00000024140	Epas1	5.04766	0.0207937	1.0078	8.6299	9.524	3.9891	5.0508	55	137	43	66
ENSMUSG00000017713	Tha1	7.71571	0.00540758	1.01121	24.9483	20.8554	12.9877	10.2546	159	300	140	134
ENSMUSG00000040498	Igsf23	9.74949	0.00232043	1.01676	118.308	112.411	69.948	49.2066	754	1617	754	643
ENSMUSG00000063810	Alms1	5.57886	0.0156452	1.01703	12.2388	10.2887	5.8445	5.3569	78	148	63	70
ENSMUSG00000025001	Hells	6.42062	0.00996693	1.02599	15.8477	13.6255	7.8854	6.8109	101	196	85	89
ENSMUSG00000093661	Eif4e3	7.93247	0.0049981	1.02664	42.2082	51.93	25.7898	22.5753	269	747	278	295
ENSMUSG00000042293	Gm5617	3.8705	0.0453962	1.02759	5.9625	3.9625	2.6903	2.1427	38	57	29	28
ENSMUSG00000027330	Cdc25b	10.8707	0.00187414	1.03644	97.5966	95.1702	42.8594	51.4259	622	1369	462	672
ENSMUSG00000055799	Tcf7l1	4.63077	0.026377	1.03804	9.7283	5.2834	5.1951	2.3723	62	76	56	31
ENSMUSG00000038264	Sema7a	5.63097	0.0152801	1.04677	21.0256	14.2512	8.3492	8.3414	134	205	90	109
ENSMUSG00000037544	Dlgap5	4.45598	0.029559	1.05399	8.9437	10.4277	5.9372	4.0559	57	150	64	53
ENSMUSG00000032281	Acsbg1	10.8199	0.00187805	1.05694	95.3999	97.0472	40.9112	51.885	608	1396	441	678
ENSMUSG00000032324	Tspan3	6.32391	0.010661	1.06247	33.4214	35.3152	21.2442	13.8513	213	508	229	181
ENSMUSG00000108393	Gm45055	6.20656	0.0112177	1.06441	15.0631	12.2352	7.9782	5.5099	96	176	86	72
ENSMUSG00000006587	Snai3	3.78036	0.0487062	1.072	5.021	3.2673	2.5975	1.454	32	47	28	19
ENSMUSG00000076927	Traj1	4.21569	0.0347585	1.0731	7.0609	9.4545	4.824	3.5968	45	136	52	47
ENSMUSG00000032279	Idh3a	14.1412	0.000793528	1.09362	97.5966	95.6568	49.0749	43.7732	622	1376	529	572
ENSMUSG00000001552	Jup	4.11221	0.0377354	1.09526	7.2178	2.9893	3.618	1.301	46	43	39	17
ENSMUSG00000076431	Sox4	10.0166	0.00220834	1.09784	82.6904	38.374	43.5088	15.841	527	552	469	207
ENSMUSG00000028551	Cdkn2c	4.35305	0.0317097	1.09898	2.9812	6.9518	1.5771	3.1376	19	100	17	41
ENSMUSG00000033287	Kctd17	7.84893	0.00524452	1.10323	22.9085	19.0479	11.5034	8.571	146	274	124	112
ENSMUSG00000041762	Gpr155	9.67681	0.00238077	1.114	32.1661	37.8178	16.5129	16.7593	205	544	178	219
ENSMUSG00000017146	Brca1	5.20492	0.0189206	1.1249	7.5316	8.8983	3.0614	4.4385	48	128	33	58
ENSMUSG00000005470	Asf1b	5.66653	0.0149874	1.13249	9.7283	10.8448	3.8963	5.4334	62	156	42	71
ENSMUSG00000032561	Acpp	7.18852	0.007284	1.13662	17.5737	15.294	7.6998	7.3466	112	220	83	96
ENSMUSG00000015850	Adamtsl4	12.0096	0.00147974	1.13679	52.2503	61.454	25.9754	27.0904	333	884	280	354
ENSMUSG00000068606	Gm4841	4.9045	0.0224939	1.14117	2.3536	9.4545	1.206	4.209	15	136	13	55
ENSMUSG00000030523	Trpm1	6.99117	0.00778377	1.14269	20.398	13.0694	10.2974	5.4334	130	188	111	71
ENSMUSG00000038764	Ptpn3	3.84006	0.0465572	1.14748	5.8056	6.1871	3.8035	2.0662	37	89	41	27
ENSMUSG00000076928	Trac	9.62361	0.00241929	1.15291	341.902	419.472	193.98	158.563	2179	6034	2091	2072
ENSMUSG00000085651	Gm11695	3.77827	0.0487303	1.1585	3.9227	3.893	2.2265	1.454	25	56	24	19
ENSMUSG00000007591	Tssk4	4.56	0.0275518	1.16924	5.178	5.8395	2.6903	2.3723	33	84	29	31
ENSMUSG00000024070	Prkd3	19.1461	0.00025868	1.17001	184.053	204.244	85.0694	90.8371	1173	2938	917	1187
ENSMUSG00000032776	Mctp2	7.12714	0.00743804	1.17182	17.4168	20.7859	9.4625	8.2649	111	299	102	108
ENSMUSG00000051498	Tlr6	5.24089	0.018594	1.17231	11.2974	17.6576	7.4215	6.3517	72	254	80	83
ENSMUSG00000000732	Icosl	8.59595	0.00359422	1.17455	19.2997	23.9142	8.6275	10.7903	123	344	93	141
ENSMUSG00000023367	Tmem176a	4.63428	0.0263235	1.17604	5.4918	5.4919	2.6903	2.2958	35	79	29	30
ENSMUSG00000034837	Gnat1	4.78099	0.0241735	1.17725	28.871	0.0695	12.3383	0.1531	184	1	133	2
ENSMUSG00000039911	Spsb1	11.2789	0.00178069	1.17837	48.9552	48.4541	24.0272	20.3561	312	697	259	266
ENSMUSG00000097119	B230354K17Rik	6.60615	0.00901753	1.18062	15.8477	19.326	8.9058	7.4231	101	278	96	97
ENSMUSG00000028082	Sh3d19	5.02464	0.0209635	1.18439	6.5901	7.786	3.5252	3.0611	42	112	38	40
ENSMUSG00000037405	Icam1	10.1461	0.00214551	1.1853	106.383	120.197	58.0735	45.9925	678	1729	626	601
ENSMUSG00000028044	Cks1b	5.08803	0.0202949	1.1893	7.0609	6.6737	2.8758	3.1376	45	96	31	41
ENSMUSG00000027009	Itga4	21.8563	0.000147939	1.19682	1334.97	1414.83	569.325	653.537	8508	20352	6137	8540
ENSMUSG00000061728	Btnl7-ps	4.2817	0.0333062	1.20173	5.021	6.7433	3.0614	2.3723	32	97	33	31
ENSMUSG00000047534	Mis18bp1	3.90965	0.0440104	1.21198	3.452	3.5454	1.2988	1.6836	22	51	14	22
ENSMUSG00000041058	Wwp1	11.7106	0.00155043	1.21364	61.6648	97.2557	31.9126	38.7225	393	1399	344	506
ENSMUSG00000058809	Hspd1-ps3	5.31372	0.0179079	1.21811	17.4168	7.2994	6.1228	4.1324	111	105	66	54
ENSMUSG00000076752	Tcrg-C2	4.51193	0.0283782	1.22335	3.9227	6.7433	2.2265	2.5254	25	97	24	33
ENSMUSG00000024334	H2-Oa	3.8514	0.0462646	1.22966	4.8641	4.3796	2.8758	1.3775	31	63	31	18
ENSMUSG00000031958	Ldhd	6.62037	0.00901753	1.23726	21.3395	17.2405	11.4106	5.9691	136	248	123	78
ENSMUSG00000023978	Prph2	4.18348	0.0357185	1.24207	14.1217	0	5.6589	0	90	0	61	0
ENSMUSG00000040084	Bub1b	4.75204	0.0245732	1.24328	8.473	10.8448	5.2878	3.5202	54	156	57	46
ENSMUSG00000030324	Rho	4.97489	0.021592	1.24758	67.9411	0	27.738	0.1531	433	0	299	2
ENSMUSG00000004633	Chn2	4.80527	0.0238094	1.25144	4.3934	5.909	2.0409	2.3723	28	85	22	31
ENSMUSG00000035498	Cdcp1	4.07063	0.0389011	1.25903	4.3934	3.8235	2.3192	1.301	28	55	25	17
ENSMUSG00000032020	Ubash3b	17.8744	0.000320124	1.26047	139.648	120.753	58.2591	52.1146	890	1737	628	681
ENSMUSG00000061436	Hipk2	22.5016	0.000145119	1.26129	314.286	343.072	137.113	142.416	2003	4935	1478	1861
ENSMUSG00000007029	Vars	4.06056	0.0392455	1.2638	415.806	395.905	306.046	93.8216	2650	5695	3299	1226
ENSMUSG00000037820	Tgm2	6.43506	0.00989282	1.27847	6.747	13.7646	2.412	6.0456	43	198	26	79
ENSMUSG00000075602	Ly6a	19.6204	0.000237449	1.2799	148.121	179.287	61.506	75.6083	944	2579	663	988
ENSMUSG00000016024	Lbp	3.90861	0.0440223	1.28283	1.2553	4.6577	0.3711	2.0662	8	67	4	27
ENSMUSG00000020656	Grhl1	5.43973	0.0168317	1.31396	12.5526	8.4812	3.8963	4.2855	80	122	42	56
ENSMUSG00000036959	Bcorl1	12.5668	0.00123821	1.32575	51.9365	66.5983	23.9345	24.8711	331	958	258	325
ENSMUSG00000032690	Oas2	10.3796	0.00196838	1.34389	65.7444	106.571	33.768	36.7328	419	1533	364	480
ENSMUSG00000027699	Ect2	4.54047	0.0278212	1.35156	6.5901	4.6577	1.9482	2.2958	42	67	21	30
ENSMUSG00000024610	Cd74	4.39614	0.0309222	1.35473	11.4543	22.3153	8.6275	6.0456	73	321	93	79
ENSMUSG00000029217	Tec	10.2135	0.00212101	1.35964	26.0467	31.9088	11.5962	11.7086	166	459	125	153
ENSMUSG00000026068	Il18rap	4.73246	0.0248487	1.36484	5.3349	3.6845	1.9482	1.5305	34	53	21	20
ENSMUSG00000021175	Cdca7l	11.9427	0.00147974	1.36719	51.6227	59.5074	23.5634	21.1213	329	856	254	276
ENSMUSG00000027326	Knl1	4.2442	0.0342161	1.38694	2.3536	5.0053	1.2988	1.6071	15	72	14	21
ENSMUSG00000032254	Kif23	5.47466	0.0164564	1.38865	6.747	8.0641	3.3397	2.6019	43	116	36	34
ENSMUSG00000036040	Adamtsl2	3.75258	0.0496477	1.40364	1.8829	2.5026	0.8349	0.8418	12	36	9	11
ENSMUSG00000083041	Gm9835	4.25386	0.0338823	1.40427	3.9227	2.4331	1.4843	0.9183	25	35	16	12
ENSMUSG00000023048	Prr13	20.6479	0.000180626	1.41792	159.732	153.565	63.3614	56.5532	1018	2209	683	739
ENSMUSG00000029816	Gpnmb	3.99873	0.0412053	1.44103	2.5105	4.6577	1.4843	1.301	16	67	16	17
ENSMUSG00000005883	Spo11	5.65459	0.0150633	1.44761	7.3747	6.2566	2.3192	2.6019	47	90	25	34
ENSMUSG00000066487	Gm5786	3.83372	0.0466815	1.44878	15.0631	6.8128	8.1637	0.9948	96	98	88	13
ENSMUSG00000034906	Ncaph	5.70692	0.0146997	1.4565	6.1194	7.0908	2.6903	2.2958	39	102	29	30
ENSMUSG00000036768	Kif15	4.25316	0.0338883	1.45727	5.4918	8.0641	3.4325	1.9897	35	116	37	26
ENSMUSG00000023505	Cdca3	5.68395	0.0149168	1.46058	6.9039	6.5347	2.1337	2.6784	44	94	23	35
ENSMUSG00000091705	H2-Q2	5.91016	0.0133039	1.46146	10.199	4.5187	4.0818	1.454	65	65	44	19
ENSMUSG00000035455	Fignl1	5.21339	0.018891	1.46835	5.6487	4.8663	2.412	1.5305	36	70	26	20
ENSMUSG00000026274	Pask	4.91909	0.0222975	1.46957	3.9227	4.1711	1.3915	1.5305	25	60	15	20
ENSMUSG00000041046	Ramp3	6.00232	0.0127191	1.47186	8.3161	6.9518	2.5975	2.8315	53	100	28	37
ENSMUSG00000090942	F830016B08Rik	4.84648	0.0231364	1.47589	3.2951	6.9518	0.7422	2.908	21	100	8	38
ENSMUSG00000035547	Capn5	4.94249	0.0220571	1.47834	6.5901	4.7967	3.0614	1.301	42	69	33	17
ENSMUSG00000041219	Arhgap11a	10.6884	0.00187805	1.51361	23.5362	24.8179	8.0709	9.0301	150	357	87	118
ENSMUSG00000029101	Rgs12	8.12146	0.00446671	1.51753	13.4941	17.31	5.7517	5.4334	86	249	62	71
ENSMUSG00000021733	Slc4a7	23.7552	0.00013848	1.522	191.271	202.993	67.0721	72.5472	1219	2920	723	948
ENSMUSG00000011751	Sptbn4	3.92012	0.0436105	1.52507	2.3536	1.877	0.7422	0.6887	15	27	8	9
ENSMUSG00000050410	Tcf19	9.52191	0.00248508	1.53661	15.0631	22.6629	5.9372	7.4231	96	326	64	97
ENSMUSG00000048922	Cdca2	4.73	0.0248761	1.53936	2.6674	3.8235	0.9277	1.301	17	55	10	17
ENSMUSG00000027227	Sord	6.03877	0.0125084	1.54084	7.0609	6.8128	2.8758	2.0662	45	98	31	27
ENSMUSG00000021957	Tkt	25.3825	0.00011459	1.56824	472.449	495.664	173.571	160.094	3011	7130	1871	2092
ENSMUSG00000026765	Lypd6b	3.88736	0.0448645	1.56904	1.8829	3.4064	1.0205	0.8418	12	49	11	11
ENSMUSG00000039115	Itga9	6.76502	0.00851757	1.57881	16.946	7.5079	4.7312	3.2141	108	108	51	42
ENSMUSG00000002835	Chaf1a	7.33109	0.0066239	1.59705	11.1405	8.1336	3.8963	2.6019	71	117	42	34
ENSMUSG00000046295	Ankle1	5.04366	0.0207937	1.60809	4.3934	3.1283	1.4843	0.9948	28	45	16	13
ENSMUSG00000030068	Gm20696	5.00406	0.0211518	1.60985	6.5901	1.5989	2.1337	0.5357	42	23	23	7
ENSMUSG00000020388	Pdlim4	4.93017	0.0221946	1.61003	4.0796	4.1711	1.0205	1.6071	26	60	11	21
ENSMUSG00000032204	Aqp9	4.30542	0.0327184	1.61891	2.0398	3.2673	0.4638	1.2244	13	47	5	16
ENSMUSG00000039577	Nphp4	4.64253	0.0262766	1.62075	3.7658	2.2941	1.2988	0.6887	24	33	14	9
ENSMUSG00000026736	4930426L09Rik	3.79735	0.0480308	1.6363	3.1382	1.877	0.6494	0.8418	20	27	7	11
ENSMUSG00000042029	Ncapg2	8.21899	0.0042995	1.65359	11.2974	11.6095	3.7108	3.6733	72	167	40	48
ENSMUSG00000042759	Apobr	7.66374	0.00554265	1.65527	14.2786	14.5988	5.8445	3.8263	91	210	63	50
ENSMUSG00000025348	Itga7	7.04398	0.00764176	1.69446	9.8852	6.6737	2.8758	2.2193	63	96	31	29
ENSMUSG00000076749	Tcrg-C1	8.36033	0.00399775	1.70434	16.3184	21.064	3.7108	7.5761	104	303	40	99
ENSMUSG00000021009	Ptpn21	9.66028	0.00239209	1.71753	21.3395	33.3687	8.7203	8.724	136	480	94	114
ENSMUSG00000035683	Melk	5.48351	0.0163796	1.72171	3.6089	4.3796	1.0205	1.3775	23	63	11	18
ENSMUSG00000076758	Trav1	3.9154	0.0437769	1.72888	1.8829	1.738	0.7422	0.3826	12	25	8	5
ENSMUSG00000038963	Slco4a1	4.14663	0.0368102	1.73098	5.021	1.8075	1.0205	0.8418	32	26	11	11
ENSMUSG00000024989	Cep55	4.25526	0.0338469	1.73842	1.8829	3.0588	0.8349	0.6887	12	44	9	9
ENSMUSG00000076839	Trav13-1	5.00527	0.0211518	1.74178	3.2951	5.3529	1.4843	1.2244	21	77	16	16
ENSMUSG00000005474	Myl10	5.16292	0.0193712	1.75434	2.0398	4.5882	0.7422	1.2244	13	66	8	16
ENSMUSG00000028702	Rad54l	4.97846	0.0215704	1.75551	2.6674	3.5454	0.6494	1.1479	17	51	7	15
ENSMUSG00000041750	Cd1d2	7.04163	0.00764176	1.75607	8.0023	6.7433	2.412	1.9897	51	97	26	26
ENSMUSG00000017499	Cdc6	6.46797	0.00973158	1.7682	6.1194	5.909	1.6698	1.8366	39	85	18	24
ENSMUSG00000001228	Uhrf1	13.1932	0.00104308	1.77015	31.2246	33.5772	8.7203	10.4076	199	483	94	136
ENSMUSG00000028873	Cdca8	7.42149	0.00632202	1.78299	7.3747	8.5507	2.2265	2.4489	47	123	24	32
ENSMUSG00000028108	Ecm1	34.3695	2.3845e-05	1.79136	899.709	733.971	261.516	218.637	5734	10558	2819	2857
ENSMUSG00000037161	Mgarp	4.03096	0.0400436	1.79301	2.1967	1.5294	0.4638	0.5357	14	22	5	7
ENSMUSG00000055184	Fam72a	4.16424	0.0362756	1.80798	1.2553	2.2941	0.4638	0.5357	8	33	5	7
ENSMUSG00000068101	Cenpm	4.24028	0.034264	1.80919	1.726	1.877	0.5566	0.4592	11	27	6	6
ENSMUSG00000020649	Rrm2	9.55174	0.00246474	1.81108	13.0233	16.4758	4.1746	4.4385	83	237	45	58
ENSMUSG00000028832	Stmn1	12.6702	0.00119651	1.82325	28.7141	33.8553	9.3697	8.8771	183	487	101	116
ENSMUSG00000076920	Traj8	4.01525	0.0406224	1.84388	2.1967	4.9358	1.2988	0.8418	14	71	14	11
ENSMUSG00000073555	Gm4951	8.35674	0.00399775	1.84846	4.0796	22.7324	1.8554	5.7395	26	327	20	75
ENSMUSG00000038244	Mical2	6.64756	0.00896573	1.85199	7.2178	7.0908	1.5771	2.2958	46	102	17	30
ENSMUSG00000028037	Ifi44	6.77143	0.00850893	1.8627	6.2763	9.0373	2.3192	2.0662	40	130	25	27
ENSMUSG00000100605	Gm29243	4.8604	0.0229217	1.86777	2.9812	2.0855	0.8349	0.5357	19	30	9	7
ENSMUSG00000070942	Il1rl2	8.92136	0.00308178	1.87453	14.1217	9.7325	3.8963	2.6784	90	140	42	35
ENSMUSG00000036777	Anln	4.60387	0.0267159	1.8795	2.0398	2.0855	0.5566	0.5357	13	30	6	7
ENSMUSG00000028937	Acot7	17.1822	0.000341002	1.88051	59.1542	76.1223	18.4611	19.3612	377	1095	199	253
ENSMUSG00000021965	Ska3	4.67283	0.0257627	1.88924	1.726	2.6417	0.3711	0.7653	11	38	4	10
ENSMUSG00000046341	Gm11223	5.10754	0.0201099	1.92563	4.5503	3.1283	0.8349	1.0714	29	45	9	14
ENSMUSG00000029516	Cit	8.36243	0.00399775	1.93782	8.473	10.9839	2.5048	2.6784	54	158	27	35
ENSMUSG00000034329	Brip1	5.48794	0.0163796	1.9424	3.6089	6.3261	1.4843	1.2244	23	91	16	16
ENSMUSG00000040828	Catsperd	6.88116	0.00820126	1.94325	6.747	6.0481	2.0409	1.3775	43	87	22	18
ENSMUSG00000097431	Gm26782	4.34887	0.0317097	1.96861	2.1967	3.8235	1.0205	0.6122	14	55	11	8
ENSMUSG00000027323	Rad51	6.208	0.0112177	1.97172	4.7072	5.909	1.5771	1.2244	30	85	17	16
ENSMUSG00000045328	Cenpe	7.10213	0.00753658	1.9771	6.1194	9.802	2.1337	2.0662	39	141	23	27
ENSMUSG00000045775	Slc16a5	8.76868	0.00329961	2.00002	39.6977	36.1494	14.1009	6.3517	253	520	152	83
ENSMUSG00000034394	Lif	8.92524	0.00308178	2.02008	47.0723	24.957	15.2142	3.9794	300	359	164	52
ENSMUSG00000026480	Ncf2	6.06573	0.0122876	2.03929	7.3747	13.6951	3.2469	2.2958	47	197	35	30
ENSMUSG00000030346	Rad51ap1	5.0239	0.0209635	2.04374	2.3536	2.8502	0.7422	0.5357	15	41	8	7
ENSMUSG00000046591	Ticrr	6.45343	0.00982418	2.0538	5.4918	5.4224	1.0205	1.5305	35	78	11	20
ENSMUSG00000076903	Traj26	4.5774	0.027165	2.06524	2.3536	2.5026	0.8349	0.3826	15	36	9	5
ENSMUSG00000112148	Lilrb4a	4.55738	0.0275933	2.08636	1.0984	2.1551	0.1855	0.5357	7	31	2	7
ENSMUSG00000023132	Gzma	4.4429	0.0298012	2.08943	1.2553	2.016	0.1855	0.5357	8	29	2	7
ENSMUSG00000094966	Trav9-2	5.19095	0.0190398	2.10738	4.3934	4.3101	1.5771	0.6122	28	62	17	8
ENSMUSG00000027306	Nusap1	6.36651	0.0103623	2.10746	4.2365	6.6737	1.3915	1.2244	27	96	15	16
ENSMUSG00000017692	Rhbdl3	11.301	0.00178069	2.12142	17.1029	17.5881	3.8035	4.209	109	253	41	55
ENSMUSG00000001403	Ube2c	5.84927	0.0137224	2.13386	2.1967	4.7272	0.6494	0.9183	14	68	7	12
ENSMUSG00000071552	Tigit	4.85762	0.0229727	2.1438	1.8829	5.0053	0.8349	0.7653	12	72	9	10
ENSMUSG00000024791	Cdca5	5.99895	0.0127394	2.14537	2.8243	3.893	0.6494	0.8418	18	56	7	11
ENSMUSG00000044340	Phlpp1	31.2286	3.45585e-05	2.15685	235.675	237.821	56.3109	52.1911	1502	3421	607	682
ENSMUSG00000096847	Tmem151b	4.56231	0.0274985	2.15951	1.4122	1.738	0.3711	0.3061	9	25	4	4
ENSMUSG00000019942	Cdk1	6.44324	0.00985751	2.18434	3.6089	4.4492	0.7422	0.9948	23	64	8	13
ENSMUSG00000017716	Birc5	6.52907	0.00934825	2.19796	4.0796	6.1176	1.206	1.0714	26	88	13	14
ENSMUSG00000031342	Gpm6b	9.98569	0.00220834	2.204	8.6299	16.6843	2.2265	3.3672	55	240	24	44
ENSMUSG00000033610	Pank1	8.77379	0.00329961	2.20508	7.5316	10.6363	1.8554	2.1427	48	153	20	28
ENSMUSG00000052776	Oas1a	11.0866	0.00183137	2.21016	38.4424	68.5448	12.5238	11.8616	245	986	135	155
ENSMUSG00000032783	Troap	4.22986	0.0343624	2.22338	1.4122	1.1123	0.3711	0.1531	9	16	4	2
ENSMUSG00000049191	Rgag4	5.31184	0.0179079	2.23155	3.7658	2.8502	1.1132	0.3826	24	41	12	5
ENSMUSG00000019478	Rab4a	9.44496	0.00255785	2.23408	20.5549	12.0266	3.5252	3.2141	131	173	38	42
ENSMUSG00000027490	E2f1	10.409	0.00195255	2.24713	13.4941	13.0694	2.7831	2.8315	86	188	30	37
ENSMUSG00000029322	Plac8	5.43069	0.0169497	2.27069	2.0398	2.5722	0.3711	0.5357	13	37	4	7
ENSMUSG00000050232	Cxcr3	7.10785	0.00752055	2.27375	4.0796	5.631	0.8349	1.1479	26	81	9	15
ENSMUSG00000096551	Trav10	5.76066	0.014364	2.2877	3.6089	2.8502	0.5566	0.6887	23	41	6	9
ENSMUSG00000074476	Spc24	6.48747	0.00961581	2.32186	2.8243	4.7272	0.6494	0.8418	18	68	7	11
ENSMUSG00000021485	Mxd3	5.42142	0.0170666	2.35767	2.0398	3.1978	0.5566	0.4592	13	46	6	6
ENSMUSG00000078773	Rad54b	5.59461	0.0155767	2.35833	2.0398	3.6149	0.5566	0.5357	13	52	6	7
ENSMUSG00000032218	Ccnb2	6.91532	0.00803753	2.39206	7.0609	5.631	0.9277	1.3775	45	81	10	18
ENSMUSG00000027883	Gpsm2	10.3534	0.00197237	2.39663	17.4168	23.08	4.5457	3.5202	111	332	49	46
ENSMUSG00000095736	Trav7n-4	5.00551	0.0211518	2.42929	1.726	1.6684	0.3711	0.2296	11	24	4	3
ENSMUSG00000028175	Depdc1a	4.74724	0.0246653	2.44924	1.0984	1.4599	0.1855	0.2296	7	21	2	3
ENSMUSG00000037474	Dtl	8.5713	0.00360485	2.49208	7.6885	7.0213	1.4843	1.1479	49	101	16	15
ENSMUSG00000048537	Phldb1	5.33648	0.0177128	2.5258	3.7658	1.3208	0.4638	0.3061	24	19	5	4
ENSMUSG00000004698	Hdac9	6.24901	0.01103	2.53034	12.3957	10.0801	3.5252	0.8418	79	145	38	11
ENSMUSG00000052942	Glis3	8.31294	0.00404919	2.54226	7.3747	6.8128	1.4843	0.9948	47	98	16	13
ENSMUSG00000005233	Spc25	5.27032	0.018277	2.58024	1.4122	1.877	0.1855	0.3061	9	27	2	4
ENSMUSG00000041498	Kif14	5.75429	0.014376	2.61552	2.5105	2.4331	0.2783	0.4592	16	35	3	6
ENSMUSG00000067149	Jchain	5.64719	0.01515	2.63615	7.2178	4.5882	1.8554	0.3061	46	66	20	4
ENSMUSG00000026683	Nuf2	6.21641	0.0112149	2.6402	2.8243	3.1283	0.5566	0.3826	18	45	6	5
ENSMUSG00000081683	Fzd10	5.13447	0.0197669	2.68498	2.3536	1.0428	0.4638	0.0765	15	15	5	1
ENSMUSG00000026669	Mcm10	6.85077	0.00823704	2.69367	5.178	3.9625	0.5566	0.7653	33	57	6	10
ENSMUSG00000026622	Nek2	5.76469	0.0143567	2.69469	1.8829	2.7112	0.3711	0.3061	12	39	4	4
ENSMUSG00000105493	Gm43551	4.81275	0.023736	2.72884	1.726	1.1818	0.3711	0.0765	11	17	4	1
ENSMUSG00000031004	Mki67	20.6882	0.000180626	2.75091	42.6789	62.9138	6.7722	9.1832	272	905	73	120
ENSMUSG00000022586	Ly6i	6.77262	0.00850893	2.75224	2.5105	4.4492	0.4638	0.5357	16	64	5	7
ENSMUSG00000027715	Ccna2	7.76316	0.00536325	2.76772	3.1382	6.0481	0.4638	0.8418	20	87	5	11
ENSMUSG00000086194	Gm16329	8.98193	0.0030705	2.77471	9.7283	7.9251	1.1132	1.3775	62	114	12	18
ENSMUSG00000058290	Espl1	9.28863	0.00272103	2.78462	8.1592	9.7325	0.9277	1.6071	52	140	10	21
ENSMUSG00000096138	Trav7-6	4.84333	0.0231878	2.80704	1.726	1.3208	0.3711	0.0765	11	19	4	1
ENSMUSG00000020185	E2f7	5.79405	0.0142274	2.80787	1.8829	2.016	0.2783	0.2296	12	29	3	3
ENSMUSG00000015880	Ncapg	6.60881	0.00901753	2.82177	3.2951	5.631	0.7422	0.5357	21	81	8	7
ENSMUSG00000041180	Hectd2	17.389	0.000341002	2.83224	35.6181	39.4167	5.5662	5.2038	227	567	60	68
ENSMUSG00000041431	Ccnb1	5.60801	0.0154705	2.83874	2.1967	1.738	0.3711	0.1531	14	25	4	2
ENSMUSG00000028332	Hemgn	5.19092	0.0190398	2.85801	1.0984	1.738	0.1855	0.1531	7	25	2	2
ENSMUSG00000092021	Gbp11	16.3969	0.000419422	2.86655	36.8733	40.39	6.03	4.8977	235	581	65	64
ENSMUSG00000076919	Traj9	4.13489	0.03716	2.87735	3.2951	4.5187	1.1132	0.1531	21	65	12	2
ENSMUSG00000040204	Pclaf	9.33023	0.00267437	2.9003	7.5316	10.4277	0.7422	1.6071	48	150	8	21
ENSMUSG00000090222	Ifi203-ps	4.92348	0.0222975	2.9023	1.4122	1.3208	0.2783	0.0765	9	19	3	1
ENSMUSG00000020914	Top2a	21.7884	0.000147939	2.91894	52.4072	65.9726	6.6794	9.1067	334	949	72	119
ENSMUSG00000076609	Igkc	3.92106	0.0436013	2.92119	22.4378	15.0159	6.03	0.1531	143	216	65	2
ENSMUSG00000022892	App	11.8728	0.00147974	2.93768	13.651	23.0105	1.2988	3.4437	87	331	14	45
ENSMUSG00000034796	Cpne7	6.35762	0.0103873	2.95768	2.1967	3.3369	0.3711	0.3061	14	48	4	4
ENSMUSG00000034773	BC030867	5.23571	0.0186351	2.96387	1.2553	1.1123	0.1855	0.0765	8	16	2	1
ENSMUSG00000028718	Stil	6.87275	0.0082212	2.98527	2.8243	4.1016	0.4638	0.3826	18	59	5	5
ENSMUSG00000067750	Khdc1a	14.8005	0.000622421	3.01716	80.6506	60.8978	7.3288	9.7954	514	876	79	128
ENSMUSG00000027379	Bub1	7.06638	0.00764176	3.01813	2.0398	4.3796	0.2783	0.4592	13	63	3	6
ENSMUSG00000022033	Pbk	5.55651	0.015764	3.02545	1.2553	1.9465	0.1855	0.1531	8	28	2	2
ENSMUSG00000020330	Hmmr	6.29806	0.0107605	3.04642	1.4122	2.9198	0.0928	0.3826	9	42	1	5
ENSMUSG00000029414	Kntc1	9.02852	0.0030005	3.04854	6.5901	9.2459	0.5566	1.301	42	133	6	17
ENSMUSG00000048327	Ckap2l	6.95951	0.00791016	3.07224	2.9812	3.1283	0.2783	0.3826	19	45	3	5
ENSMUSG00000096149	Trav6-5	4.66752	0.0258242	3.07701	3.1382	2.7807	0.7422	0.0765	20	40	8	1
ENSMUSG00000033952	Aspm	8.3784	0.00399775	3.10035	3.2951	7.3689	0.2783	0.9183	21	106	3	12
ENSMUSG00000046179	E2f8	6.25359	0.0110261	3.14475	2.6674	3.5454	0.4638	0.2296	17	51	5	3
ENSMUSG00000028068	Iqgap3	6.16199	0.0115181	3.14859	1.2553	2.1551	0.0928	0.2296	8	31	1	3
ENSMUSG00000021697	Depdc1b	5.92082	0.0132827	3.19539	1.2553	1.5989	0.0928	0.1531	8	23	1	2
ENSMUSG00000002055	Spag5	7.83841	0.00526959	3.22035	2.6674	6.2566	0.3711	0.5357	17	90	4	7
ENSMUSG00000022034	Esco2	6.92008	0.00802424	3.24016	2.0398	3.1978	0.1855	0.3061	13	46	2	4
ENSMUSG00000095711	Trav14-2	4.04515	0.0397432	3.2487	5.4918	6.1176	1.4843	0.0765	35	88	16	1
ENSMUSG00000042489	Clspn	8.77954	0.00329961	3.27313	4.5503	7.0908	0.5566	0.6122	29	102	6	8
ENSMUSG00000021314	Amph	7.00205	0.00777313	3.28097	3.1382	2.4331	0.2783	0.2296	20	35	3	3
ENSMUSG00000032387	Rbpms2	5.65955	0.0150322	3.28798	1.5691	2.9893	0.2783	0.1531	10	43	3	2
ENSMUSG00000012443	Kif11	10.9556	0.00186443	3.30719	7.3747	15.1549	0.5566	1.6836	47	218	6	22
ENSMUSG00000028678	Kif2c	6.18865	0.0112965	3.31106	1.5691	2.3636	0.1855	0.1531	10	34	2	2
ENSMUSG00000020897	Aurkb	7.38637	0.00639921	3.42688	4.0796	5.1443	0.1855	0.6122	26	74	2	8
ENSMUSG00000038379	Ttk	6.11762	0.0119593	3.44769	2.1967	1.877	0.2783	0.0765	14	27	3	1
ENSMUSG00000024376	Epb41l4a	6.02014	0.0126215	3.52033	5.021	3.1978	0.7422	0.0765	32	46	8	1
ENSMUSG00000096656	Trav12-2	3.80624	0.0476944	3.55617	2.9812	2.7112	0.8349	0	19	39	9	0
ENSMUSG00000032484	Ngp	6.10135	0.0120193	3.55652	4.8641	1.0428	0.6494	0	31	15	7	0
ENSMUSG00000033470	Cysltr2	9.93691	0.00224257	3.58029	11.7681	17.8661	1.5771	0.9948	75	257	17	13
ENSMUSG00000020493	Prr11	6.43618	0.00989282	3.58032	2.5105	2.1551	0.0928	0.2296	16	31	1	3
ENSMUSG00000022322	Shcbp1	7.05787	0.00764176	3.65978	2.1967	2.8502	0.1855	0.1531	14	41	2	2
ENSMUSG00000032496	Ltf	4.8697	0.0228645	3.68026	2.5105	1.5294	0.4638	0	16	22	5	0
ENSMUSG00000027469	Tpx2	10.1934	0.00212234	3.74574	6.5901	9.4545	0.3711	0.7653	42	136	4	10
ENSMUSG00000001768	Rin2	7.65133	0.00557778	3.75373	4.7072	4.032	0.1855	0.3826	30	58	2	5
ENSMUSG00000026605	Cenpf	9.87438	0.00226051	3.87983	5.4918	7.5775	0.3711	0.4592	35	109	4	6
ENSMUSG00000096096	Trav4-4-dv10	5.601	0.0155611	3.88619	5.021	5.4919	0.7422	0.0765	32	79	8	1
ENSMUSG00000040703	Cyp2s1	18.9982	0.00025868	3.89794	32.7937	45.8124	2.412	2.908	209	659	26	38
ENSMUSG00000076855	Trav16	4.20557	0.0350782	3.9371	1.8829	2.5722	0.4638	0	12	37	5	0
ENSMUSG00000026955	Sapcd2	6.03221	0.0125451	3.97796	1.726	1.1818	0.1855	0	11	17	2	0
ENSMUSG00000034311	Kif4	8.34738	0.00400963	4.10847	2.6674	4.032	0.0928	0.2296	17	58	1	3
ENSMUSG00000027253	Lrp4	9.61553	0.00241929	4.12643	6.747	6.1176	0.2783	0.3826	43	88	3	5
ENSMUSG00000020808	Fam64a	6.56016	0.00919908	4.20598	1.2553	1.2513	0.0928	0	8	18	1	0
ENSMUSG00000041064	Pif1	6.58113	0.00910022	4.2336	1.726	1.9465	0	0.1531	11	28	0	2
ENSMUSG00000105715	Gm43385	6.49685	0.00955207	4.45554	1.2553	1.738	0.0928	0	8	25	1	0
ENSMUSG00000026536	Ifi211	8.68167	0.00343496	4.72569	2.0398	7.2994	0.0928	0.1531	13	105	1	2
ENSMUSG00000033295	Ptprf	39.0066	2.3845e-05	4.75054	261.095	223.014	10.3902	7.9588	1664	3208	112	104
ENSMUSG00000039396	Neil3	9.12022	0.0029308	4.81859	1.2553	3.0588	0	0.0765	8	44	0	1
ENSMUSG00000051378	Kif18b	8.47928	0.00379902	4.94093	2.5105	5.0748	0	0.2296	16	73	0	3
ENSMUSG00000051497	Kcnj16	13.0868	0.00104308	5.00101	22.2809	30.0318	0.3711	1.2244	142	432	4	16
ENSMUSG00000034413	Neurl1b	9.36046	0.00264897	5.06693	1.4122	1.2513	0	0	9	18	0	0
ENSMUSG00000076612	Ighg2c	7.53808	0.00587104	5.4401	24.6345	8.0641	1.206	0	157	116	13	0
ENSMUSG00000049493	Pls1	11.408	0.00170743	5.51384	8.7868	9.8716	0.1855	0.1531	56	142	2	2
ENSMUSG00000034591	Slc41a2	10.5717	0.00191657	5.58485	2.3536	1.5989	0	0	15	23	0	0
ENSMUSG00000076580	Igkv8-27	10.9328	0.00186443	5.70996	2.1967	2.016	0	0	14	29	0	0
ENSMUSG00000041722	Khdc1c	11.7144	0.00155043	5.77935	6.5901	6.8823	0.0928	0.0765	42	99	1	1
ENSMUSG00000041444	Arhgap32	11.6267	0.00160273	5.78233	6.2763	7.2299	0.0928	0.0765	40	104	1	1
ENSMUSG00000110386	Gm42031	9.99313	0.00220834	6.07632	17.7306	3.893	0.0928	0.0765	113	56	1	1
ENSMUSG00000018451	6330403K07Rik	15.1567	0.000545536	6.24966	50.0536	41.6413	0.9277	0.3061	319	599	10	4
ENSMUSG00000009350	Mpo	12.1914	0.00141024	6.26194	3.9227	2.5026	0	0	25	36	0	0
ENSMUSG00000024084	Qpct	17.7622	0.000320124	6.28047	40.9529	41.9194	0.4638	0.5357	261	603	5	7
ENSMUSG00000073489	Ifi204	7.23662	0.00705067	6.53207	8.0023	38.513	0.3711	0.0765	51	554	4	1
ENSMUSG00000076614	Ighg1	9.3883	0.00262864	6.65225	12.8664	14.1122	0	0.3061	82	203	0	4
ENSMUSG00000032092	Mpzl2	23.0503	0.00013848	10.885	79.8661	76.4003	0	0	509	1099	0	0
