# Supplementary material for: Foxp1 is critical for the maintenance of regulatory T-cell homeostasis and suppressive function
Source: PLoS Biol. 2019 May 24;17(5):e3000270. doi: 10.1371/journal.pbio.3000270 (PMC6534289; doi:10.1371/journal.pbio.3000270)
Supplement: S2 Table — Differentially expressed genes between Foxp3Cre and Foxp1f/fFoxp3Cre aTreg cells. aTreg, activated Treg. (XLSX) [file pbio.3000270.s009.xlsx]

## Sheet: KO-A2WT-A
Table S2. Related to Figure 6. Differential expressed genes between Foxp3Cre and Foxp1f/f Foxp3Cre aTreg cells.
Differential expression (limma+voom,paired full results)
1. EnsemblID
2. Symbols of gene
3. Moderated t-statistics
4. Multiple testing corrected p.value
5. Log2 fold change of Foxp1f/f Foxp3Cre to Foxp3Cre in aTreg cells
6. CPM normalized expression of Foxp1f/f Foxp3Cre aTreg cells (replicate 1)
7. CPM normalized expression of Foxp1f/f Foxp3Cre aTreg cells (replicate 2)
8. CPM normalized expression of Foxp3Cre aTreg cells (replicate 1)
9. CPM normalized expression of Foxp3Cre aTreg cells (replicate 2)
10. Raw counts of Foxp1f/f Foxp3Cre aTreg cells (replicate 1)
11. Raw counts of Foxp1f/f Foxp3Cre aTreg cells (replicate 2)
12. Raw counts of Foxp3Cre aTreg cells (replicate 1)
13. Raw counts of Foxp3Cre aTreg cells (replicate 2)
1	2	3	4	5	6	7	8	9	10	11	12	13
refseqs	symbols	t	P.adjusted	logFC	Foxp1f/f Foxp3Cre aTreg 1 (cpm)	Foxp1f/f Foxp3Cre aTreg 2 (cpm)	Foxp3Cre aTreg 1 (cpm)	Foxp3Cre aTreg 2 (cpm)	Foxp1f/f Foxp3Cre 1 (raw counts)	Foxp1f/f Foxp3Cre 2 (raw counts)	Foxp3Cre aTreg 1 (raw counts)	Foxp3Cre aTreg 2 (raw counts)
ENSMUSG00000032572	Col6a4	-13.8846	0.00890157	-6.31917	0	0.0707	3.836	7.7283	0	1	34	118
ENSMUSG00000079071	Gm14085	-21.4965	0.00509509	-4.76242	2.33	2.6153	55.0575	81.9982	27	37	488	1252
ENSMUSG00000063415	Cyp26b1	-5.85138	0.0469295	-4.49861	0.5178	0.0707	4.5129	7.0733	6	1	40	108
ENSMUSG00000040264	Gbp2b	-15.839	0.00720424	-4.20649	1.3807	1.2723	26.1749	24.6257	16	18	232	376
ENSMUSG00000034584	Exph5	-8.56402	0.021815	-4.10537	0.0863	0.1414	2.5949	2.6198	1	2	23	40
ENSMUSG00000073125	Xlr3b	-10.3871	0.015841	-3.2394	0.5178	2.8981	8.8002	24.0362	6	41	78	367
ENSMUSG00000104509	Gm33994	-5.84482	0.0470701	-3.2312	0.0863	0.1414	1.8052	1.1134	1	2	16	17
ENSMUSG00000038725	Pkhd1l1	-7.70255	0.0282082	-3.18237	0.4315	0.3534	4.6257	3.2747	5	5	41	50
ENSMUSG00000112230	Tmevpg1	-6.28252	0.0417756	-3.16592	0.1726	0.0707	1.5795	1.1134	2	1	14	17
ENSMUSG00000022066	Gm21685	-9.0587	0.0207217	-3.06486	1.467	0.2827	13.4259	2.2268	17	4	119	34
ENSMUSG00000029093	Sorcs2	-6.52215	0.0377702	-2.92917	1.2081	0.9896	4.6257	12.3783	14	14	41	189
ENSMUSG00000048763	Hoxb3	-6.74213	0.0359241	-2.84455	0.1726	0.4948	1.3539	4.0606	2	7	12	62
ENSMUSG00000032348	Gsta4	-9.10753	0.0205513	-2.76978	1.467	0.9189	11.3951	5.7635	17	13	101	88
ENSMUSG00000058260	Serpina9	-5.96727	0.0451353	-2.55828	0.3452	0.5655	2.9334	2.9472	4	8	26	45
ENSMUSG00000035299	Mid1	-6.96969	0.0341719	-2.54001	0.3452	0.9896	2.5949	5.6325	4	14	23	86
ENSMUSG00000094497	Gm8210	-8.64767	0.021815	-2.48237	2.6752	1.2723	12.1849	9.5621	31	18	108	146
ENSMUSG00000074994	Qser1	-9.398	0.0193537	-2.40124	7.2488	3.1808	28.7698	24.5602	84	45	255	375
ENSMUSG00000032327	Stra6	-6.9475	0.0342748	-2.31904	0.863	0.9189	4.0616	5.174	10	13	36	79
ENSMUSG00000031932	Gpr83	-15.4476	0.00767934	-2.16149	35.6401	27.5669	130.423	150.832	413	390	1156	2303
ENSMUSG00000081219	Bambi-ps1	-8.14162	0.024093	-2.11143	3.6244	1.5551	13.3131	8.7107	42	22	118	133
ENSMUSG00000049985	Ankrd55	-8.77102	0.0213051	-2.1111	2.7615	1.8378	11.7336	8.4487	32	26	104	129
ENSMUSG00000076770	Trav8d-1	-5.85664	0.0469295	-2.04828	2.5026	1.343	6.995	8.4487	29	19	62	129
ENSMUSG00000058881	Zfp516	-6.05369	0.0435454	-2.00521	1.8985	0.7068	6.4309	3.8641	22	10	57	59
ENSMUSG00000061578	Ksr2	-11.8826	0.0133096	-1.99623	6.0407	6.0789	21.7748	26.8525	70	86	193	410
ENSMUSG00000066438	Plekhd1	-5.99361	0.0446329	-1.91992	1.3807	0.8482	5.1899	3.4712	16	12	46	53
ENSMUSG00000000555	Itga5	-9.24968	0.0200383	-1.91722	3.9696	4.029	17.1491	14.0157	46	57	152	214
ENSMUSG00000048503	Tmem136	-6.99373	0.0339275	-1.90488	1.3807	2.0498	5.754	7.5318	16	29	51	115
ENSMUSG00000086894	Gm15708	-6.0727	0.0434699	-1.90364	1.8122	1.343	5.3027	6.4839	21	19	47	99
ENSMUSG00000036805	Noxa1	-7.52226	0.0295291	-1.89776	6.7311	3.3928	18.8414	17.7488	78	48	167	271
ENSMUSG00000026581	Sell	-8.96196	0.021005	-1.79374	64.808	49.9739	160.885	237.284	751	707	1426	3623
ENSMUSG00000031162	Gata1	-8.83729	0.021005	-1.74211	4.4011	3.5342	14.667	12.2473	51	50	130	187
ENSMUSG00000026576	Atp1b1	-6.99172	0.0339275	-1.70965	5.7818	7.1391	12.072	29.7997	67	101	107	455
ENSMUSG00000053199	Arhgap20	-6.96081	0.0342426	-1.68815	4.66	4.2411	19.1799	10.9375	54	60	170	167
ENSMUSG00000036158	Prickle1	-7.5581	0.028976	-1.68249	11.391	3.6049	29.6724	16.7009	132	51	263	255
ENSMUSG00000003273	Car11	-6.25386	0.0420315	-1.66454	2.1574	1.6964	6.6565	5.7635	25	24	59	88
ENSMUSG00000033910	Gucy1a3	-12.0383	0.0130157	-1.66034	9.924	8.8355	32.0417	28.0968	115	125	284	429
ENSMUSG00000039835	Nhsl1	-6.16696	0.0427625	-1.59266	1.9848	2.1912	6.3181	6.6149	23	31	56	101
ENSMUSG00000037944	Ccr7	-14.6676	0.00890157	-1.5642	81.8946	58.1026	210.64	200.673	949	822	1867	3064
ENSMUSG00000015143	Actn1	-9.65149	0.0187772	-1.52629	68.0873	58.5973	151.972	215.147	789	829	1347	3285
ENSMUSG00000042724	Map3k9	-5.8205	0.047615	-1.52045	3.7107	1.9085	8.913	6.9423	43	27	79	106
ENSMUSG00000006014	Prg4	-9.55473	0.0190145	-1.48835	9.5788	11.875	31.4776	30.4546	111	168	279	465
ENSMUSG00000024330	Col11a2	-5.95521	0.0452077	-1.44351	12.1677	14.4196	19.9696	51.4126	141	204	177	785
ENSMUSG00000058672	Tubb2a	-6.23991	0.0420315	-1.41118	3.2792	3.0394	9.3643	7.8593	38	43	83	120
ENSMUSG00000021313	Ryr2	-9.32015	0.0196973	-1.40772	27.3557	16.0454	60.0218	52.919	317	227	532	808
ENSMUSG00000100182	1810006J02Rik	-7.30068	0.0318518	-1.39852	6.127	5.5134	13.6516	16.8974	71	78	121	258
ENSMUSG00000019817	Plagl1	-8.04478	0.0246112	-1.3974	13.2032	12.087	42.3086	26.8525	153	171	375	410
ENSMUSG00000021756	Il6st	-18.8933	0.00509509	-1.30397	186.657	137.834	440.686	362.443	2163	1950	3906	5534
ENSMUSG00000030283	St8sia1	-7.81181	0.0268774	-1.2997	36.5031	39.9367	67.1296	123.194	423	565	595	1881
ENSMUSG00000021708	Rasgrf2	-7.19061	0.0321398	-1.29565	4.66	5.7961	11.3951	14.6706	54	82	101	224
ENSMUSG00000040270	Bach2	-7.63028	0.0285664	-1.28498	42.1123	32.0907	78.5247	100.402	488	454	696	1533
ENSMUSG00000037306	Man1c1	-5.91381	0.0456958	-1.28465	9.2336	10.1079	29.8981	19.5826	107	143	265	299
ENSMUSG00000097815	Gm26809	-9.15423	0.0205364	-1.25626	21.6602	9.2597	46.5958	26.132	251	131	413	399
ENSMUSG00000059146	Ntrk3	-6.16492	0.0427625	-1.25315	3.1929	5.5134	8.6874	12.6403	37	78	77	193
ENSMUSG00000030930	Chst15	-8.51361	0.021815	-1.25244	13.2032	10.9561	27.3031	29.9307	153	155	242	457
ENSMUSG00000038576	Susd4	-6.18162	0.0427468	-1.25188	5.3503	4.5945	10.9438	12.6403	62	65	97	193
ENSMUSG00000022324	Matn2	-8.87455	0.021005	-1.24185	13.3758	7.3512	30.4622	18.6002	155	104	270	284
ENSMUSG00000032589	Bsn	-6.36613	0.0401288	-1.23456	4.4011	4.8065	10.831	11.2649	51	68	96	172
ENSMUSG00000058756	Thra	-8.91561	0.021005	-1.21866	13.8073	11.3095	28.9955	29.3412	160	160	257	448
ENSMUSG00000000085	Scmh1	-5.93839	0.0452782	-1.21122	10.7007	7.1391	19.1799	21.1545	124	101	170	323
ENSMUSG00000038058	Nod1	-10.9393	0.0142962	-1.16343	49.3611	39.866	97.1405	102.367	572	564	861	1563
ENSMUSG00000066026	Dhrs3	-9.46689	0.0190183	-1.15258	13.2032	14.6317	30.1237	32.6814	153	207	267	499
ENSMUSG00000079110	Capn3	-9.97973	0.0170836	-1.13588	22.6958	19.4382	53.8165	40.6062	263	275	477	620
ENSMUSG00000038692	Hoxb4	-6.12686	0.0431252	-1.12067	5.0914	7.0684	9.4771	17.0939	59	100	84	261
ENSMUSG00000075289	Carns1	-8.85133	0.021005	-1.10996	33.3964	24.3154	61.7141	61.6952	387	344	547	942
ENSMUSG00000049555	Tmie	-6.82634	0.035758	-1.10983	5.9544	8.1994	12.072	18.7967	69	116	107	287
ENSMUSG00000038332	Sesn1	-14.3403	0.00890157	-1.10902	54.28	68.9879	120.269	148.605	629	976	1066	2269
ENSMUSG00000020828	Pld2	-6.73248	0.0359241	-1.09807	6.5585	8.1287	12.8618	18.7967	76	115	114	287
ENSMUSG00000019302	Atp6v0a1	-6.71182	0.0359241	-1.09076	8.6296	6.0082	17.9388	13.4262	100	85	159	205
ENSMUSG00000026335	Pam	-6.20568	0.0427468	-1.08262	6.4722	6.7857	12.2977	15.8495	75	96	109	242
ENSMUSG00000067219	Nipal1	-6.68732	0.0359241	-1.07364	7.3351	7.4219	14.8926	16.4389	85	105	132	251
ENSMUSG00000030067	Foxp1	-11.5154	0.0136307	-1.05456	129.702	99.877	241.102	235.254	1503	1413	2137	3592
ENSMUSG00000030553	Pgpep1l	-5.70446	0.0498799	-1.05205	6.6448	9.189	16.8106	17.1594	77	130	149	262
ENSMUSG00000035342	Lzts2	-6.47778	0.0380237	-1.04358	8.9747	7.9873	20.1953	15.5875	104	113	179	238
ENSMUSG00000050350	Gpr18	-6.05343	0.0435454	-1.0368	11.6499	10.8147	19.1799	26.394	135	153	170	403
ENSMUSG00000001270	Ckb	-7.4261	0.0306407	-1.02085	12.8581	10.744	24.1441	23.7742	149	152	214	363
ENSMUSG00000002799	Jag2	-6.53457	0.0375772	-1.00283	12.1677	6.6443	22.7902	14.7361	141	94	202	225
ENSMUSG00000028035	Dnajb4	-7.82332	0.0268774	-1.00133	17.8632	8.7649	35.652	17.9453	207	124	316	274
ENSMUSG00000015476	Prrt1	-7.42026	0.0306407	-0.996547	12.6855	12.2991	26.9647	23.8397	147	174	239	364
ENSMUSG00000020297	Nsg2	-10.8045	0.0142962	-0.990891	127.718	97.191	227.225	219.011	1480	1375	2014	3344
ENSMUSG00000022353	Mtss1	-7.46796	0.0303012	-0.979025	29.1679	23.3965	48.5138	54.2289	338	331	430	828
ENSMUSG00000071176	Arhgef10	-6.82523	0.035758	-0.976022	12.8581	8.4114	26.2877	16.177	149	119	233	247
ENSMUSG00000042156	Dzip1	-6.69342	0.0359241	-0.973797	36.2442	36.1904	56.2986	86.1243	420	512	499	1315
ENSMUSG00000033436	Armcx2	-8.25813	0.0233214	-0.969543	17.0865	14.3489	33.0571	29.0137	198	203	293	443
ENSMUSG00000015340	Cybb	-11.3589	0.0137303	-0.958314	46.7722	53.3667	95.2225	101.843	542	755	844	1555
ENSMUSG00000051790	Nlgn2	-7.58726	0.0289636	-0.933825	17.0865	16.1867	35.0879	29.7342	198	229	311	454
ENSMUSG00000052684	Jun	-11.2357	0.013922	-0.918424	292.456	122.213	506.8	258.176	3389	1729	4492	3942
ENSMUSG00000019960	Dusp6	-9.37178	0.0193537	-0.914884	52.5541	37.7455	89.6942	79.8369	609	534	795	1219
ENSMUSG00000042105	Inpp5f	-12.9778	0.0100652	-0.912593	114.428	97.4031	218.199	184.561	1326	1378	1934	2818
ENSMUSG00000022010	Tsc22d1	-7.6557	0.0284154	-0.910686	20.8836	19.2968	42.7599	34.3842	242	273	379	525
ENSMUSG00000041594	Tmtc4	-5.83171	0.0473536	-0.89421	14.6703	12.9352	22.7902	28.0313	170	183	202	428
ENSMUSG00000029530	Ccr9	-6.19441	0.0427468	-0.878177	15.6195	25.2343	34.8623	42.309	181	357	309	646
ENSMUSG00000021701	Plk2	-6.1836	0.0427468	-0.876916	21.7465	2.686	39.6008	5.1085	252	38	351	78
ENSMUSG00000029359	Tesc	-6.93673	0.0343962	-0.871586	21.5739	21.4174	34.0725	44.4048	250	303	302	678
ENSMUSG00000015243	Abca1	-8.76316	0.0213051	-0.864584	29.6857	30.1822	57.2012	53.5739	344	427	507	818
ENSMUSG00000054364	Rhob	-6.77653	0.0358692	-0.85623	28.5639	12.2991	55.6217	20.0411	331	174	493	306
ENSMUSG00000064181	Rab3ip	-9.19142	0.0204878	-0.842735	27.6146	35.3422	50.4318	63.9874	320	500	447	977
ENSMUSG00000110631	Gm45836	-5.73563	0.0491808	-0.81992	40.4727	38.3109	56.9755	81.9327	469	542	505	1251
ENSMUSG00000059824	Dbp	-6.89162	0.0349487	-0.802413	20.8836	16.4695	38.2469	27.9658	242	233	339	427
ENSMUSG00000015202	Cnksr3	-6.91098	0.0347513	-0.799753	24.1628	18.6607	38.3598	35.9561	280	264	340	549
ENSMUSG00000001995	Sipa1l2	-6.65035	0.0362696	-0.799408	16.8277	14.2076	28.9955	25.4771	195	201	257	389
ENSMUSG00000031431	Tsc22d3	-8.25161	0.0233214	-0.795216	145.926	131.544	223.164	261.648	1691	1861	1978	3995
ENSMUSG00000037211	Spry1	-7.26735	0.0318518	-0.793462	50.7418	24.1741	95.4481	37.9864	588	342	846	580
ENSMUSG00000002346	Slc25a42	-7.03317	0.0335429	-0.768224	19.2439	19.6503	32.3802	34.5152	223	278	287	527
ENSMUSG00000028521	Slc35d1	-6.11108	0.0431252	-0.755362	27.7872	22.6897	52.5754	34.9082	322	321	466	533
ENSMUSG00000097993	Ptprv	-8.81748	0.021005	-0.740909	43.7519	38.6644	72.9964	66.0177	507	547	647	1008
ENSMUSG00000059058	Tma7-ps	-5.85387	0.0469295	-0.734142	16.4825	12.6525	26.6262	22.0714	191	179	236	337
ENSMUSG00000041921	Metap1d	-7.33048	0.0314143	-0.722562	27.7872	24.9516	46.5958	41.4576	322	353	413	633
ENSMUSG00000043079	Synpo	-8.82017	0.021005	-0.710044	60.3207	39.3712	96.802	66.9347	699	557	858	1022
ENSMUSG00000009739	Pou6f1	-8.59406	0.021815	-0.70991	49.9652	49.4791	78.0734	85.7969	579	700	692	1310
ENSMUSG00000018001	Cyth3	-9.73607	0.0184189	-0.698834	94.58	89.4157	149.49	151.618	1096	1265	1325	2315
ENSMUSG00000027111	Itga6	-9.9807	0.0170836	-0.693685	122.454	127.939	192.024	216.981	1419	1810	1702	3313
ENSMUSG00000040663	Clcf1	-5.80543	0.0477352	-0.690157	51.3459	42.4813	70.4015	80.3609	595	601	624	1227
ENSMUSG00000040327	Cul9	-6.35514	0.0402237	-0.689318	21.0561	24.6688	35.9905	39.0343	244	349	319	596
ENSMUSG00000040339	Fam102b	-5.77632	0.0481359	-0.676167	15.9647	17.6711	25.498	28.8828	185	250	226	441
ENSMUSG00000066677	Ifi208	-6.70496	0.0359241	-0.664354	24.4217	38.2402	41.406	59.5339	283	541	367	909
ENSMUSG00000032741	Tpcn1	-6.33434	0.0406128	-0.659315	74.5595	72.6635	102.443	131.839	864	1028	908	2013
ENSMUSG00000041096	Tspyl2	-7.37742	0.0310568	-0.654105	45.4778	40.8556	67.2424	69.1614	527	578	596	1056
ENSMUSG00000038349	Plcl1	-6.0332	0.0439736	-0.650594	28.3913	23.3965	47.4984	35.3012	329	331	421	539
ENSMUSG00000033697	Arhgap39	-7.055	0.0334518	-0.65012	60.9247	59.6576	103.571	88.8096	706	844	918	1356
ENSMUSG00000049295	Zfp219	-7.10757	0.0329682	-0.648081	54.3663	42.6934	90.5967	64.1839	630	604	803	980
ENSMUSG00000028381	Ugcg	-7.24225	0.032073	-0.644	72.8335	63.5452	103.797	109.964	844	899	920	1679
ENSMUSG00000024190	Dusp1	-10.0789	0.0170267	-0.64313	1112.78	286.201	1671.58	475.092	12895	4049	14816	7254
ENSMUSG00000040899	Ccr6	-7.1823	0.0321398	-0.635004	48.8433	32.8682	78.0734	50.4302	566	465	692	770
ENSMUSG00000040857	Erf	-6.27695	0.0418268	-0.630084	38.1427	46.2983	64.8731	68.048	442	655	575	1039
ENSMUSG00000046546	Fam43a	-6.24988	0.0420315	-0.623806	43.3204	19.0848	68.9348	28.4898	502	270	611	435
ENSMUSG00000033902	Mapkbp1	-6.35478	0.0402237	-0.622172	41.163	31.4545	67.3552	46.4351	477	445	597	709
ENSMUSG00000039982	Dtx4	-6.45253	0.0385162	-0.619899	28.2187	39.0885	45.9189	59.1409	327	553	407	903
ENSMUSG00000018900	Slc22a5	-5.71575	0.0495167	-0.616925	34.1731	29.334	46.9343	50.2337	396	415	416	767
ENSMUSG00000038065	Mturn	-6.15528	0.0427625	-0.607131	32.5335	37.8161	53.2524	55.7352	377	535	472	851
ENSMUSG00000022661	Cd200	-6.03139	0.0439736	-0.598639	46.9448	42.0572	77.3965	60.0578	544	595	686	917
ENSMUSG00000047880	Cxcr5	-7.26595	0.0318518	-0.595084	59.3714	44.3898	86.1967	70.9953	688	628	764	1084
ENSMUSG00000040785	Ttc3	-5.93107	0.0452782	-0.59256	99.7578	93.8688	131.89	162.228	1156	1328	1169	2477
ENSMUSG00000025402	Nab2	-6.14606	0.0427625	-0.592114	43.6656	42.1986	70.9656	60.7782	506	597	629	928
ENSMUSG00000032657	Fam189b	-8.5266	0.021815	-0.591045	129.702	139.319	189.204	220.256	1503	1971	1677	3363
ENSMUSG00000079020	Slc45a4	8.17837	0.0237808	0.586489	155.505	138.753	100.751	96.5378	1802	1963	893	1474
ENSMUSG00000041959	S100a10	6.71495	0.0359241	0.589154	297.289	350.524	216.62	218.16	3445	4959	1920	3331
ENSMUSG00000045092	S1pr1	8.51435	0.021815	0.598118	261.303	260.543	164.496	183.317	3028	3686	1458	2799
ENSMUSG00000056394	Lig1	6.79098	0.0358692	0.604312	63.341	68.5638	39.0367	48.2034	734	970	346	736
ENSMUSG00000047898	Ccr4	8.54657	0.021815	0.613256	143.596	153.668	91.3865	104.79	1664	2174	810	1600
ENSMUSG00000019916	P4ha1	7.7685	0.027296	0.617599	87.4175	119.739	54.0421	82.7187	1013	1694	479	1263
ENSMUSG00000024590	Lmnb1	8.83188	0.021005	0.617939	170.607	179.397	108.536	121.688	1977	2538	962	1858
ENSMUSG00000029822	Osbpl3	5.89366	0.0459148	0.623852	141.352	148.296	104.135	87.4997	1638	2098	923	1336
ENSMUSG00000024660	Incenp	7.56975	0.028976	0.62636	73.6965	72.2394	48.2882	47.2865	854	1022	428	722
ENSMUSG00000038252	Ncapd2	8.24846	0.0233214	0.636236	100.362	108.642	65.7757	70.2093	1163	1537	583	1072
ENSMUSG00000026483	Fam129a	6.32485	0.0407284	0.637763	508.023	573.038	369.833	333.494	5887	8107	3278	5092
ENSMUSG00000026728	Vim	9.54617	0.0190145	0.641942	640.573	706.702	425.568	446.078	7423	9998	3772	6811
ENSMUSG00000029366	Dck	8.63424	0.021815	0.644066	112.529	133.24	72.9964	85.9933	1304	1885	647	1313
ENSMUSG00000023015	Racgap1	7.46033	0.0303012	0.651215	53.3307	66.1606	33.8469	43.0949	618	936	300	658
ENSMUSG00000049103	Ccr2	7.76059	0.027296	0.652241	56.8688	83.2662	35.4264	54.8183	659	1178	314	837
ENSMUSG00000031245	Hmgn5	5.9363	0.0452782	0.655025	37.7112	31.9493	25.0467	19.9101	437	452	222	304
ENSMUSG00000021996	Esd	7.87073	0.0265159	0.656635	75.4224	73.7238	48.8523	46.8936	874	1043	433	716
ENSMUSG00000037405	Icam1	5.95871	0.045197	0.65927	147.048	165.896	107.069	94.573	1704	2347	949	1444
ENSMUSG00000036093	Arl5a	6.49307	0.0379943	0.666539	256.298	312.849	183.224	178.994	2970	4426	1624	2733
ENSMUSG00000040652	Oaz2	7.35446	0.0312214	0.681388	101.656	104.472	69.0476	61.7606	1178	1478	612	943
ENSMUSG00000023048	Prr13	7.13779	0.0325679	0.686224	276.232	298.429	191.686	170.546	3201	4222	1699	2604
ENSMUSG00000035725	Prkx	8.96329	0.021005	0.688359	106.834	126.596	63.5193	82.8496	1238	1791	563	1265
ENSMUSG00000021200	Asb2	7.20446	0.0321398	0.691611	130.824	121.577	89.3557	70.1438	1516	1720	792	1071
ENSMUSG00000032238	Rora	8.94329	0.021005	0.695114	254.917	239.267	166.865	142.58	2954	3385	1479	2177
ENSMUSG00000026547	Tagln2	9.79938	0.0180415	0.708315	206.764	288.463	131.439	174.214	2396	4081	1165	2660
ENSMUSG00000032324	Tspan3	5.80627	0.0477352	0.71564	79.3057	87.1538	56.7499	47.4175	919	1233	503	724
ENSMUSG00000018983	E2f2	9.55341	0.0190145	0.716674	114.859	119.81	70.4015	73.877	1331	1695	624	1128
ENSMUSG00000028108	Ecm1	6.582	0.0368824	0.716738	137.814	121.082	95.3353	66.5417	1597	1713	845	1016
ENSMUSG00000006378	Gcat	5.7962	0.0478278	0.717301	25.2846	24.8809	15.7952	15.1291	293	352	140	231
ENSMUSG00000051674	Dcun1d4	6.84934	0.0357573	0.719211	49.5337	60.4351	33.1699	35.0392	574	855	294	535
ENSMUSG00000054717	Hmgb2	9.90103	0.017566	0.72184	193.043	207.529	121.059	124.438	2237	2936	1073	1900
ENSMUSG00000093661	Eif4e3	6.75195	0.0358692	0.725537	35.3812	36.8266	20.3081	23.5123	410	521	180	359
ENSMUSG00000024424	Ttc39c	6.64015	0.0364172	0.736455	95.1841	101.927	65.3244	55.7352	1103	1442	579	851
ENSMUSG00000092517	Art2a-ps	5.77202	0.0481359	0.740265	34.0868	49.4791	24.0313	27.4419	395	700	213	419
ENSMUSG00000038871	Bpgm	7.27125	0.0318518	0.754888	43.1478	36.2611	26.0621	21.5475	500	513	231	329
ENSMUSG00000032279	Idh3a	10.0043	0.0170836	0.776526	101.484	95.2825	58.8935	56.9796	1176	1348	522	870
ENSMUSG00000033880	Lgals3bp	6.13783	0.0429222	0.778255	221.607	222.02	153.552	112.125	2568	3141	1361	1712
ENSMUSG00000022744	Cldnd1	10.8708	0.0142962	0.787249	201.155	183.214	119.818	105.445	2331	2592	1062	1610
ENSMUSG00000032202	Rab27a	9.09108	0.0205513	0.797011	213.495	222.939	110.566	143.431	2474	3154	980	2190
ENSMUSG00000015599	Ttbk1	5.72371	0.0493602	0.79712	38.229	50.1859	26.6262	26.001	443	710	236	397
ENSMUSG00000028551	Cdkn2c	6.55471	0.0372248	0.800613	24.1628	30.2529	14.5541	17.2249	280	428	129	263
ENSMUSG00000040274	Cdk6	11.4818	0.0136307	0.802878	172.85	194.17	98.8328	113.697	2003	2747	876	1736
ENSMUSG00000051747	Ttn	7.38336	0.0310568	0.820258	327.406	415.2	156.824	277.366	3794	5874	1390	4235
ENSMUSG00000062044	Lmtk3	5.85646	0.0469295	0.82654	23.0409	24.1034	14.4413	12.8368	267	341	128	196
ENSMUSG00000043252	Tmem64	8.69877	0.021815	0.828269	328.441	417.462	206.691	216.523	3806	5906	1832	3306
ENSMUSG00000020656	Grhl1	6.68468	0.0359241	0.828617	50.6556	40.9263	32.1545	21.0235	587	579	285	321
ENSMUSG00000073643	Wdfy1	8.43887	0.0223124	0.829392	50.0515	45.1673	28.7698	25.4771	580	639	255	389
ENSMUSG00000037443	Cep85	7.97308	0.0251122	0.837422	86.1231	78.8131	53.7037	40.9336	998	1115	476	625
ENSMUSG00000049624	Slc17a5	7.56284	0.028976	0.842424	35.2086	34.706	20.3081	19.2552	408	491	180	294
ENSMUSG00000037313	Tacc3	6.39382	0.0393928	0.84397	21.8328	23.8913	12.6362	13.2297	253	338	112	202
ENSMUSG00000060791	Gmfg	11.1912	0.013922	0.845942	140.144	151.759	74.3503	89.53	1624	2147	659	1367
ENSMUSG00000025888	Casp1	8.42403	0.0223124	0.862245	65.5847	96.4135	40.3906	50.2337	760	1364	358	767
ENSMUSG00000045573	Penk	11.6121	0.0136307	0.870249	147.22	100.442	80.5555	55.9317	1706	1421	714	854
ENSMUSG00000033538	Casp4	10.38	0.015841	0.876938	88.1079	84.9626	45.4676	49.1858	1021	1202	403	751
ENSMUSG00000027293	Ehd4	8.04919	0.0246112	0.878189	37.366	34.2819	19.9696	19.2552	433	485	177	294
ENSMUSG00000026070	Il18r1	6.11589	0.0431252	0.881212	295.563	463.831	198.907	211.872	3425	6562	1763	3235
ENSMUSG00000026069	Il1rl1	11.5826	0.0136307	0.892414	90.3516	157.131	47.1599	88.2201	1047	2223	418	1347
ENSMUSG00000031168	Ebp	8.97889	0.021005	0.898405	71.6254	76.2684	42.0829	38.9033	830	1079	373	594
ENSMUSG00000068220	Lgals1	11.663	0.0136307	0.903138	161.459	170.137	90.2583	89.2025	1871	2407	800	1362
ENSMUSG00000041219	Arhgap11a	7.66431	0.0284154	0.904221	31.4116	36.8266	15.2311	21.22	364	521	135	324
ENSMUSG00000025809	Itgb1	6.02113	0.0442247	0.909838	908.693	1169.61	605.633	512.423	10530	16547	5368	7824
ENSMUSG00000027907	S100a11	7.22712	0.0321398	0.911432	152.657	158.333	96.2379	73.5495	1769	2240	853	1123
ENSMUSG00000021733	Slc4a7	12.947	0.0100652	0.913372	301.776	305.993	165.511	160.656	3497	4329	1467	2453
ENSMUSG00000030677	Kif22	6.78292	0.0358692	0.918995	17.3454	24.5982	9.1387	13.2952	201	348	81	203
ENSMUSG00000042029	Ncapg2	6.17608	0.0427468	0.920092	18.7262	23.8206	8.4617	13.8847	217	337	75	212
ENSMUSG00000038764	Ptpn3	7.06924	0.0332623	0.924424	25.0257	25.305	13.8772	13.0988	290	358	123	200
ENSMUSG00000044340	Phlpp1	8.20186	0.0237808	0.934756	165.774	159.252	100.074	74.4009	1921	2253	887	1136
ENSMUSG00000040084	Bub1b	6.25048	0.0420315	0.936822	19.9343	23.1845	8.913	13.4262	231	328	79	205
ENSMUSG00000021957	Tkt	10.1655	0.0169634	0.940149	329.822	345.505	190.332	166.813	3822	4888	1687	2547
ENSMUSG00000021678	F2rl1	6.49653	0.0379943	0.950593	63.8588	97.8979	24.9338	59.9268	740	1385	221	915
ENSMUSG00000036606	Plxnb2	5.74642	0.0489359	0.979096	15.7058	11.3802	7.8976	5.8944	182	161	70	90
ENSMUSG00000033107	Rnf125	10.5986	0.015283	0.979502	57.3866	76.0564	30.4622	38.2484	665	1076	270	584
ENSMUSG00000029516	Cit	6.73001	0.0359241	0.983344	17.0002	22.4776	7.7848	12.1818	197	318	69	186
ENSMUSG00000006398	Cdc20	5.8998	0.0459148	0.985711	19.5891	18.5193	8.2361	10.6755	227	262	73	163
ENSMUSG00000022686	B3gnt5	7.43687	0.0306269	0.986041	37.0208	42.2693	21.662	19.6481	429	598	192	300
ENSMUSG00000024300	Myo1f	14.1763	0.00890157	0.986803	235.846	310.446	121.623	156.727	2733	4392	1078	2393
ENSMUSG00000028937	Acot7	11.3421	0.0137303	0.996313	147.134	166.32	79.8786	79.444	1705	2353	708	1213
ENSMUSG00000057897	Camk2b	6.17867	0.0427468	1.00224	66.2751	19.4382	37.3444	7.4663	768	275	331	114
ENSMUSG00000015709	Arnt2	7.09928	0.0330091	1.01603	20.4521	36.8972	12.072	17.1594	237	522	107	262
ENSMUSG00000032661	Oas3	7.63303	0.0285664	1.01885	87.1586	110.48	52.1242	48.0069	1010	1563	462	733
ENSMUSG00000108090	Gm6637	7.5841	0.0289636	1.0248	43.8382	36.2611	24.5954	16.1115	508	513	218	246
ENSMUSG00000076928	Trac	6.45584	0.0385162	1.02506	394.975	461.852	245.841	184.889	4577	6534	2179	2823
ENSMUSG00000040613	Apobec1	10.4836	0.0156398	1.02627	53.417	48.9136	26.2877	24.4292	619	692	233	373
ENSMUSG00000001517	Foxm1	6.83666	0.035758	1.02825	13.9799	22.4776	6.2053	11.7234	162	318	55	179
ENSMUSG00000024610	Cd74	6.67187	0.0360639	1.02904	75.5087	97.3324	46.9343	40.6716	875	1377	416	621
ENSMUSG00000041180	Hectd2	7.28405	0.0318518	1.03307	20.6247	22.9017	9.2515	11.9854	239	324	82	183
ENSMUSG00000037474	Dtl	7.01307	0.0338593	1.03786	23.1272	18.8727	10.2669	10.0205	268	267	91	153
ENSMUSG00000040703	Cyp2s1	6.24893	0.0420315	1.03926	16.9139	21.9828	6.6565	12.0509	196	311	59	184
ENSMUSG00000032281	Acsbg1	13.2941	0.00981132	1.04414	253.709	289.24	130.762	135.376	2940	4092	1159	2067
ENSMUSG00000027330	Cdc25b	10.1361	0.0169634	1.07348	159.906	240.539	86.9864	104.463	1853	3403	771	1595
ENSMUSG00000015647	Lama5	5.72224	0.0493602	1.07864	14.3251	8.6235	6.7694	4.1261	166	122	60	63
ENSMUSG00000056214	Pard6g	6.26726	0.0420168	1.0804	39.8686	41.1383	23.9184	16.3734	462	582	212	250
ENSMUSG00000005470	Asf1b	7.03273	0.0335429	1.08637	16.9139	20.5692	7.1078	10.479	196	291	63	160
ENSMUSG00000017499	Cdc6	5.76909	0.0481359	1.08858	9.7514	11.6629	4.4001	5.698	113	165	39	87
ENSMUSG00000024212	Mllt1	13.2968	0.00981132	1.09214	179.84	205.267	90.0326	92.8047	2084	2904	798	1417
ENSMUSG00000032231	Anxa2	8.05762	0.0246112	1.09826	60.5796	70.1896	34.0725	29.1447	702	993	302	445
ENSMUSG00000001228	Uhrf1	8.82906	0.021005	1.12184	58.5085	66.4433	22.1133	34.9737	678	940	196	534
ENSMUSG00000030114	Klrg1	11.0497	0.0142962	1.12734	95.443	67.0795	39.2624	34.3187	1106	949	348	524
ENSMUSG00000041058	Wwp1	12.0423	0.0130157	1.12788	82.8438	125.889	41.406	55.4732	960	1781	367	847
ENSMUSG00000028873	Cdca8	6.79821	0.0358692	1.14041	16.1373	16.9642	6.4309	8.4487	187	240	57	129
ENSMUSG00000047293	Gpr15	9.68551	0.0186796	1.16335	69.0365	64.1107	26.1749	32.6814	800	907	232	499
ENSMUSG00000034792	Gna15	11.9972	0.0130157	1.16531	57.9044	72.5222	27.3031	31.83	671	1026	242	486
ENSMUSG00000030729	Pgm2l1	10.8177	0.0142962	1.16851	57.3866	78.3183	22.2261	38.3794	665	1108	197	586
ENSMUSG00000020623	Map2k6	10.0703	0.0170267	1.17114	37.5386	34.3526	16.0208	15.9805	435	486	142	244
ENSMUSG00000034906	Ncaph	7.03222	0.0335429	1.18305	12.7718	17.6711	5.077	8.3177	148	250	45	127
ENSMUSG00000026950	Neb	11.6143	0.0136307	1.18709	315.324	334.054	156.711	133.345	3654	4726	1389	2036
ENSMUSG00000068566	Myadm	6.59818	0.0368824	1.19213	11.0458	14.0662	4.5129	6.4839	128	199	40	99
ENSMUSG00000050232	Cxcr3	8.00986	0.024842	1.19585	203.658	274.821	111.243	100.599	2360	3888	986	1536
ENSMUSG00000026068	Il18rap	12.7843	0.0101252	1.20026	100.103	110.338	47.2728	45.9766	1160	1561	419	702
ENSMUSG00000027536	Chmp4c	5.99197	0.0446329	1.20573	7.8529	13.7128	3.9488	5.6325	91	194	35	86
ENSMUSG00000023505	Cdca3	5.93911	0.0452782	1.23085	10.4418	11.2388	3.7232	5.3705	121	159	33	82
ENSMUSG00000030867	Plk1	5.92255	0.0454821	1.24377	12.1677	12.4404	4.0616	6.0909	141	176	36	93
ENSMUSG00000026675	Hsd17b7	6.01598	0.0442906	1.25134	15.9647	23.2552	9.0258	8.3177	185	329	80	127
ENSMUSG00000021009	Ptpn21	8.27022	0.0233214	1.25285	27.0105	30.6063	13.2003	11.7889	313	433	117	180
ENSMUSG00000061436	Hipk2	18.4666	0.00509509	1.27582	233.085	273.902	95.7866	115.793	2701	3875	849	1768
ENSMUSG00000020914	Top2a	10.8505	0.0142962	1.28522	94.8389	126.03	32.1545	59.3374	1099	1783	285	906
ENSMUSG00000020649	Rrm2	10.8701	0.0142962	1.29079	36.3305	48.8429	13.2003	21.613	421	691	117	330
ENSMUSG00000028832	Stmn1	7.13003	0.0325937	1.29639	38.229	50.6807	10.7182	24.8221	443	717	95	379
ENSMUSG00000029101	Rgs12	6.51655	0.0378014	1.29663	11.3047	15.6919	5.5283	5.8289	131	222	49	89
ENSMUSG00000024070	Prkd3	6.99715	0.0339275	1.3076	75.595	83.6903	21.0979	42.5055	876	1184	187	649
ENSMUSG00000041431	Ccnb1	6.19414	0.0427468	1.30946	8.3707	10.3199	3.0462	4.4536	97	146	27	68
ENSMUSG00000020083	2010107G23Rik	6.75232	0.0358692	1.31319	13.721	11.3802	5.9796	4.3226	159	161	53	66
ENSMUSG00000034220	Gpc1	8.1729	0.0237808	1.31815	15.188	19.1555	6.2053	7.7283	176	271	55	118
ENSMUSG00000036295	Lrrn3	6.58858	0.0368824	1.3268	10.2692	19.7916	5.3027	7.1388	119	280	47	109
ENSMUSG00000038807	Rap1gap2	9.52462	0.0190145	1.3297	33.3101	37.18	11.1695	16.5699	386	526	99	253
ENSMUSG00000052776	Oas1a	8.10396	0.0243425	1.34972	54.3663	95.5653	28.5442	32.2884	630	1352	253	493
ENSMUSG00000000266	Mid2	6.59541	0.0368824	1.35102	11.7362	18.3779	5.8668	6.4184	136	260	52	98
ENSMUSG00000072082	Ccnf	5.80447	0.0477352	1.37015	5.4366	9.1183	1.8052	3.7986	63	129	16	58
ENSMUSG00000027323	Rad51	7.07039	0.0332623	1.40422	10.1829	13.1473	3.3847	5.3705	118	186	30	82
ENSMUSG00000073555	Gm4951	5.73105	0.0492251	1.42077	5.6092	17.8125	3.2719	5.8289	65	252	29	89
ENSMUSG00000019942	Cdk1	6.65793	0.0361956	1.44348	8.1118	10.3906	2.7077	4.0606	94	147	24	62
ENSMUSG00000040204	Pclaf	6.06234	0.0434833	1.44991	25.2846	32.7269	5.4155	15.0636	293	463	48	230
ENSMUSG00000045328	Cenpe	8.18713	0.0237808	1.45957	21.4013	28.4151	5.8668	11.9199	248	402	52	182
ENSMUSG00000033610	Pank1	7.21189	0.0321398	1.48955	12.9443	14.0662	5.4155	4.5191	150	199	48	69
ENSMUSG00000031004	Mki67	14.4487	0.00890157	1.50008	177.596	240.398	53.9293	96.7998	2058	3401	478	1478
ENSMUSG00000001025	S100a6	10.6516	0.0151528	1.5031	72.3158	86.1642	31.1391	26.8525	838	1219	276	410
ENSMUSG00000032218	Ccnb2	7.34506	0.03126	1.51118	21.7465	23.6793	5.4155	10.0205	252	335	48	153
ENSMUSG00000017716	Birc5	6.2221	0.0424768	1.52395	11.8225	15.0558	2.7077	6.3529	137	213	24	97
ENSMUSG00000074476	Spc24	6.08988	0.0431252	1.52667	6.2133	8.058	1.8052	3.0782	72	114	16	47
ENSMUSG00000033470	Cysltr2	7.2592	0.0318518	1.58371	26.3202	33.2217	12.1849	8.9726	305	470	108	137
ENSMUSG00000024140	Epas1	12.9735	0.0100652	1.58834	44.7012	47.7826	13.3131	17.2904	518	676	118	264
ENSMUSG00000031342	Gpm6b	13.7399	0.00890157	1.61613	143.941	177.488	54.9447	52.264	1668	2511	487	798
ENSMUSG00000022817	Itgb5	6.61689	0.0367969	1.61725	13.721	14.3489	5.8668	3.7986	159	203	52	58
ENSMUSG00000042489	Clspn	6.47781	0.0380237	1.61942	13.9799	18.3073	2.8206	7.3353	162	259	25	112
ENSMUSG00000112023	Lilr4b	7.22456	0.0321398	1.6229	56.6962	65.3124	26.4005	16.2425	657	924	234	248
ENSMUSG00000002055	Spag5	8.52197	0.021815	1.62493	10.5281	15.8333	3.2719	5.305	122	224	29	81
ENSMUSG00000033952	Aspm	8.10765	0.0243425	1.6284	10.4418	19.0848	2.5949	6.8768	121	270	23	105
ENSMUSG00000021485	Mxd3	6.49423	0.0379943	1.63088	5.1777	8.2701	1.5795	2.7507	60	117	14	42
ENSMUSG00000012443	Kif11	9.48931	0.0190145	1.64202	28.909	41.421	6.7694	15.391	335	586	60	235
ENSMUSG00000027715	Ccna2	6.43523	0.0387322	1.64436	12.6855	19.5796	2.3693	7.6628	147	277	21	117
ENSMUSG00000020493	Prr11	6.06847	0.0434833	1.65905	4.0559	7.7046	1.4667	2.2923	47	109	13	35
ENSMUSG00000041064	Pif1	5.96682	0.0451353	1.67973	4.3148	7.4925	1.0154	2.6198	50	106	9	40
ENSMUSG00000036959	Bcorl1	16.6363	0.00712515	1.68247	62.6507	86.9418	18.0517	28.8173	726	1230	160	440
ENSMUSG00000075602	Ly6a	19.8799	0.00509509	1.68374	159.906	205.48	53.0267	62.2191	1853	2907	470	950
ENSMUSG00000020897	Aurkb	7.78558	0.0271805	1.7011	9.3199	16.2574	2.1436	5.6325	108	230	19	86
ENSMUSG00000026605	Cenpf	8.60921	0.021815	1.70321	15.5332	21.6294	3.6103	7.5973	180	306	32	116
ENSMUSG00000042035	Igsf3	9.28221	0.0198959	1.72912	15.9647	16.8229	4.2873	5.5015	185	238	38	84
ENSMUSG00000072494	Ppp1r3e	6.53333	0.0375772	1.74251	9.924	9.3303	3.7232	2.2923	115	132	33	35
ENSMUSG00000001403	Ube2c	6.8401	0.035758	1.77775	11.9951	14.6317	2.2565	5.2395	139	207	20	80
ENSMUSG00000020330	Hmmr	6.57761	0.0368824	1.78625	6.2133	10.1079	1.2411	3.4057	72	143	11	52
ENSMUSG00000025348	Itga7	14.4784	0.00890157	1.79131	39.7823	42.764	11.3951	12.6403	461	605	101	193
ENSMUSG00000112148	Lilrb4a	8.5564	0.021815	1.81241	36.4168	60.1524	15.1183	14.0812	422	851	134	215
ENSMUSG00000041498	Kif14	6.79719	0.0358692	1.81804	5.8681	7.3512	1.4667	2.2268	68	104	13	34
ENSMUSG00000005124	Wisp1	6.68496	0.0359241	1.84677	14.584	11.0268	5.3027	2.2923	169	156	47	35
ENSMUSG00000027469	Tpx2	5.79342	0.0478278	1.85638	18.8987	21.9828	2.4821	8.1867	219	311	22	125
ENSMUSG00000092021	Gbp11	6.11001	0.0431252	1.87038	4.8326	4.7359	1.3539	1.2444	56	67	12	19
ENSMUSG00000076824	Trav14n-3	5.99011	0.0446329	1.89468	3.797	6.0789	1.2411	1.4409	44	86	11	22
ENSMUSG00000040828	Catsperd	8.40748	0.0223124	1.9016	12.1677	10.1785	2.9334	2.9472	141	144	26	45
ENSMUSG00000051378	Kif18b	7.16966	0.0321398	1.91156	8.1981	12.087	1.4667	3.7986	95	171	13	58
ENSMUSG00000021587	Pcsk1	6.10285	0.0431252	1.92658	4.3148	6.4323	0.7898	1.9648	50	91	7	30
ENSMUSG00000026622	Nek2	6.57132	0.0368824	1.94407	6.7311	9.401	1.1282	2.9472	78	133	10	45
ENSMUSG00000027200	Sema6d	14.0345	0.00890157	1.98273	52.2089	70.1189	15.7952	16.2425	605	992	140	248
ENSMUSG00000044042	Fmn1	5.88777	0.0459832	1.99442	1.7259	5.4427	0.4513	1.3099	20	77	4	20
ENSMUSG00000027379	Bub1	6.75764	0.0358692	1.99936	4.5737	8.4821	0.7898	2.4233	53	120	7	37
ENSMUSG00000036169	Sostdc1	8.25708	0.0233214	2.00065	6.0407	19.1555	2.1436	4.3226	70	271	19	66
ENSMUSG00000024451	Arap3	8.66761	0.021815	2.04067	27.8735	23.6086	8.913	4.4536	323	334	79	68
ENSMUSG00000063873	Slc24a3	9.3795	0.0193537	2.04147	11.2184	23.6793	3.6103	5.174	130	335	32	79
ENSMUSG00000002565	Scin	7.26482	0.0318518	2.05193	6.6448	12.8646	2.2565	2.6198	77	182	20	40
ENSMUSG00000020908	Myh3	8.46524	0.0223001	2.07907	7.7666	13.9955	2.2565	3.0127	90	198	20	46
ENSMUSG00000026247	Ecel1	5.90909	0.0457572	2.09944	1.8985	9.401	0.7898	1.8338	22	133	7	28
ENSMUSG00000076749	Tcrg-C1	6.09201	0.0431252	2.15199	3.7107	3.5342	0.7898	0.7859	43	50	7	12
ENSMUSG00000019478	Rab4a	10.2169	0.0167882	2.2724	18.7262	11.2388	3.4975	2.5543	217	159	31	39
ENSMUSG00000028763	Hspg2	6.062	0.0434833	2.28219	3.3655	3.7463	0.7898	0.6549	39	53	7	10
ENSMUSG00000028678	Kif2c	8.01284	0.024842	2.28269	5.1777	8.6942	0.9026	1.8993	60	123	8	29
ENSMUSG00000001768	Rin2	13.7866	0.00890157	2.28332	44.356	73.1583	11.7336	13.4262	514	1035	104	205
ENSMUSG00000011751	Sptbn4	6.69046	0.0359241	2.35025	5.7818	4.5945	1.3539	0.7204	67	65	12	11
ENSMUSG00000076609	Igkc	11.3144	0.0137303	2.432	41.2493	23.8206	5.8668	5.567	478	337	52	85
ENSMUSG00000017057	Il13ra1	9.50597	0.0190145	2.47713	8.2844	10.9561	1.4667	1.9648	96	155	13	30
ENSMUSG00000032387	Rbpms2	5.89341	0.0459148	2.51205	2.2437	3.1808	0.4513	0.4585	26	45	4	7
ENSMUSG00000049493	Pls1	5.93392	0.0452782	2.51589	2.5889	2.5446	0.4513	0.393	30	36	4	6
ENSMUSG00000028238	Atp6v0d2	16.1185	0.00712515	2.60123	24.0765	54.1442	4.6257	8.5797	279	766	41	131
ENSMUSG00000076903	Traj26	5.83456	0.0473536	2.79035	2.5026	2.6153	0.4513	0.262	29	37	4	4
ENSMUSG00000037493	Cib2	8.41218	0.0223124	2.84598	6.127	6.4323	0.6769	0.9824	71	91	6	15
ENSMUSG00000021613	Hapln1	6.98529	0.0339345	2.87704	4.3148	2.686	0.5641	0.3275	50	38	5	5
ENSMUSG00000034796	Cpne7	18.5944	0.00509509	2.8918	72.9198	107.157	12.1849	13.0333	845	1516	108	199
ENSMUSG00000018451	6330403K07Rik	19.367	0.00509509	2.92811	130.565	143.207	21.0979	16.5044	1513	2026	187	252
ENSMUSG00000031565	Fgfr1	7.81449	0.0268774	2.93661	5.264	7.0684	0.9026	0.7204	61	100	8	11
ENSMUSG00000040605	Bace2	6.16131	0.0427625	2.94423	2.1574	5.0893	0.4513	0.4585	25	72	4	7
ENSMUSG00000024084	Qpct	9.11017	0.0205513	2.97322	9.8377	11.7336	0.7898	1.8338	114	166	7	28
ENSMUSG00000033295	Ptprf	22.9536	0.00509509	3.33897	81.6357	71.886	7.4463	7.5973	946	1017	66	116
ENSMUSG00000026153	Fam135a	10.4893	0.0156398	3.42036	8.1118	9.6838	0.6769	0.9169	94	137	6	14
ENSMUSG00000041722	Khdc1c	5.98298	0.0447759	3.5701	1.2081	1.5551	0	0.1965	14	22	0	3
ENSMUSG00000024376	Epb41l4a	8.89771	0.021005	3.62133	16.3962	10.9561	1.918	0.524	190	155	17	8
ENSMUSG00000069355	Gm5152	6.09625	0.0431252	3.65041	1.2944	1.6257	0	0.1965	15	23	0	3
ENSMUSG00000013367	Iglon5	18.4093	0.00509509	3.81392	37.1071	42.1279	2.7077	2.9472	430	596	24	45
ENSMUSG00000109564	Muc16	6.43336	0.0387322	3.82487	2.5026	8.4821	0	0.9824	29	120	0	15
ENSMUSG00000028556	Dock7	9.14859	0.0205364	3.85605	5.0051	5.5841	0.3385	0.3275	58	79	3	5
ENSMUSG00000025089	Gfra1	12.8779	0.0100652	3.88617	24.9394	14.2076	1.918	0.7859	289	201	17	12
ENSMUSG00000052504	Epha3	6.8209	0.035758	4.06126	6.2133	4.3117	0.1128	0.4585	72	61	1	7
ENSMUSG00000046634	Pkd1l1	6.89898	0.0349094	4.1743	4.1422	1.1309	0.3385	0	48	16	3	0
ENSMUSG00000070369	Itgad	9.8321	0.0179755	4.544	5.0914	6.5736	0.2256	0.1965	59	93	2	3
ENSMUSG00000096138	Trav7-6	7.66488	0.0284154	4.74666	3.1066	3.1101	0	0.1965	36	44	0	3
ENSMUSG00000031169	Porcn	10.3596	0.015841	4.86472	6.3859	5.0186	0.1128	0.1965	74	71	1	3
ENSMUSG00000051497	Kcnj16	6.75146	0.0358692	5.04768	5.264	4.5238	0	0.3275	61	64	0	5
ENSMUSG00000073489	Ifi204	6.14681	0.0427625	5.11887	6.127	16.7522	0.5641	0.131	71	237	5	2
ENSMUSG00000032092	Mpzl2	10.88	0.0142962	6.48067	8.0255	5.5841	0.1128	0	93	79	1	0
ENSMUSG00000076612	Ighg2c	16.9171	0.00712515	7.32212	8.9747	15.4092	0	0.0655	104	218	0	1
ENSMUSG00000110386	Gm42031	16.1025	0.00712515	7.49122	23.2998	7.6339	0.1128	0	270	108	1	0
