# Supplementary material for: Foxp1 is critical for the maintenance of regulatory T-cell homeostasis and suppressive function
Source: PLoS Biol. 2019 May 24;17(5):e3000270. doi: 10.1371/journal.pbio.3000270 (PMC6534289; doi:10.1371/journal.pbio.3000270)
Supplement: S3 Table — aTreg signature genes. aTreg, activated Treg. (XLSX) [file pbio.3000270.s010.xlsx]

## Sheet: WT-A2WT-R
Table S3. aTreg signature genes.
Differential expression (limma+voom,paired full results)
1. EnsemblID
2. Symbols of gene
3. Moderated t-statistics
4. Multiple testing corrected p.value
5. Log2 fold change of aTreg to rTreg in Foxp3Cre
6. CPM normalized expression of Foxp3Cre aTreg cells (replicate 1)
7. CPM normalized expression of Foxp3Cre aTreg cells (replicate 2)
8. CPM normalized expression of Foxp3Cre rTreg cells (replicate 1)
9. CPM normalized expression of Foxp3Cre rTreg cells (replicate 2)
10. Raw counts of Foxp3Cre aTreg cells(replicate 1)
10. Raw counts of Foxp3Cre aTreg cells(replicate 2)
12. Raw counts of Foxp3Cre rTreg cells (replicate 1)
13. Raw counts of Foxp3Cre rTreg cells (replicate 2)
1	2	3	4	5	6	7	8	9	10	11	12	13
refseqs	symbols	t	P.adjusted	logFC	Foxp3Cre aTreg 1 (cpm)	Foxp3Cre aTreg 2 (cpm)	Foxp3Cre rTreg 1 (cpm)	Foxp3Cre rTreg 2 (cpm)	Foxp3Cre aTreg 1 (raw counts)	Foxp3Cre aTreg 2 (raw counts)	Foxp3Cre rTreg 1 (raw counts)	Foxp3Cre rTreg 2 (raw counts)
ENSMUSG00000056919	Cep162	9.92581	0.000176019	1.00085	27.7544	45.0597	12.8022	22.0397	246	688	138	288
ENSMUSG00000020262	Adarb1	5.71217	0.00283622	1.00181	11.1695	11.003	5.5662	5.1273	99	168	60	67
ENSMUSG00000039982	Dtx4	11.3102	9.22247e-05	1.00218	45.9189	59.1409	23.9345	26.9374	407	903	258	352
ENSMUSG00000023456	Tpi1	13.6433	3.79571e-05	1.00375	82.0222	71.6502	40.5401	33.6717	727	1094	437	440
ENSMUSG00000057378	Ryr3	5.63198	0.00304158	1.00398	11.5079	10.1515	5.4734	4.8977	102	155	59	64
ENSMUSG00000006675	P4htm	6.99393	0.00101202	1.00425	19.0671	15.2601	9.5552	7.0404	169	233	103	92
ENSMUSG00000074785	Plxnc1	13.2344	4.37568e-05	1.00632	91.3865	74.5974	42.3028	37.1154	810	1139	456	485
ENSMUSG00000059326	Csf2ra	7.77564	0.000594373	1.00666	25.2723	17.3559	12.3383	8.1883	224	265	133	107
ENSMUSG00000105986	Gm43065	3.68066	0.0210815	1.00727	6.7694	3.0127	2.8758	1.6836	60	46	31	22
ENSMUSG00000080316	Spaca6	4.39057	0.00990146	1.00898	3.9488	8.1867	2.1337	3.6733	35	125	23	48
ENSMUSG00000070394	Tmem256	4.83162	0.00640138	1.00903	12.5233	6.9423	5.1951	3.9029	111	106	56	51
ENSMUSG00000000149	Gna12	12.3699	5.99534e-05	1.01085	61.9397	53.8359	30.15	25.4068	549	822	325	332
ENSMUSG00000022901	Cd86	6.24045	0.00180007	1.01196	36.7802	25.2806	13.9154	14.8462	326	386	150	194
ENSMUSG00000039942	Ptger4	17.3622	1.25134e-05	1.0147	265.923	175.327	125.424	85.0976	2357	2677	1352	1112
ENSMUSG00000005447	Pafah1b3	6.58684	0.00136557	1.01646	16.2465	13.2952	7.6998	6.3517	144	203	83	83
ENSMUSG00000002731	Prkra	5.3963	0.00379296	1.01687	10.9438	11.2649	6.1228	4.6681	97	172	66	61
ENSMUSG00000034023	Fancd2	3.832	0.0179841	1.01757	4.8514	4.4536	2.1337	2.2193	43	68	23	29
ENSMUSG00000046562	Unc119b	16.151	1.7326e-05	1.01827	140.577	137.209	70.0408	62.8283	1246	2095	755	821
ENSMUSG00000036206	Sh3bp4	3.91497	0.0164132	1.01993	6.7694	3.5367	3.5252	1.454	60	54	38	19
ENSMUSG00000024525	Impa2	7.31852	0.000804137	1.02222	35.0879	22.9883	14.3792	12.6269	311	351	155	165
ENSMUSG00000040659	Efhd2	17.5284	1.20399e-05	1.02301	190.332	169.367	92.3054	78.9754	1687	2586	995	1032
ENSMUSG00000044328	Trp53i13	8.58291	0.00036008	1.02359	23.6928	26.001	11.5034	12.0912	210	397	124	158
ENSMUSG00000029530	Ccr9	8.04378	0.000501576	1.02418	34.8623	42.309	20.2237	17.2185	309	646	218	225
ENSMUSG00000032020	Ubash3b	8.82951	0.000309237	1.02426	145.767	92.1498	58.2591	52.1146	1292	1407	628	681
ENSMUSG00000050410	Tcf19	6.48145	0.00148685	1.0248	11.3951	16.6354	5.9372	7.4231	101	254	64	97
ENSMUSG00000031176	Dynlt3	9.19327	0.000257182	1.02576	40.8419	36.4145	17.4406	18.6725	362	556	188	244
ENSMUSG00000061758	Akr1b10	8.89863	0.000297733	1.03352	34.5238	25.4116	15.3997	12.6269	306	388	166	165
ENSMUSG00000048895	Cdk5r1	5.90392	0.00239965	1.03549	15.5696	9.3001	7.9782	3.9029	138	142	86	51
ENSMUSG00000041658	Rragb	5.59789	0.00312625	1.03735	12.072	12.3783	6.7722	4.9742	107	189	73	65
ENSMUSG00000039234	Sec24d	9.32447	0.000240598	1.04121	30.4622	27.7694	14.5648	12.7799	270	424	157	167
ENSMUSG00000028245	Nsmaf	13.5711	3.90429e-05	1.04136	242.456	193.403	104.18	98.7958	2149	2953	1123	1291
ENSMUSG00000039199	Zdhhc1	5.03006	0.0053012	1.04144	11.9592	7.5973	6.4938	2.908	106	116	70	38
ENSMUSG00000022799	Arhgap31	14.7844	2.55312e-05	1.04167	204.209	229.818	89.1512	114.713	1810	3509	961	1499
ENSMUSG00000097901	Gm26680	3.81205	0.018334	1.04476	4.4001	4.1261	2.1337	1.8366	39	63	23	24
ENSMUSG00000002289	Angptl4	3.35414	0.0305305	1.04623	3.0462	3.1437	1.3915	1.454	27	48	15	19
ENSMUSG00000028393	Alad	8.60087	0.000356439	1.04926	26.739	22.0714	12.8022	10.025	237	337	138	131
ENSMUSG00000026307	Scly	10.9942	0.000106293	1.04978	42.5342	48.5964	18.7394	23.4171	377	742	202	306
ENSMUSG00000026489	Coq8a	9.78771	0.000188604	1.04999	41.7445	30.5856	18.4611	14.9992	370	467	199	196
ENSMUSG00000051998	Lax1	11.1333	9.97949e-05	1.05001	207.594	205.519	84.1417	108.438	1840	3138	907	1417
ENSMUSG00000040111	Gramd1b	11.4653	8.65167e-05	1.05052	332.827	268.394	136.092	142.033	2950	4098	1467	1856
ENSMUSG00000037375	Hhat	4.75637	0.00692041	1.05106	8.8002	5.567	4.2674	2.4489	78	85	46	32
ENSMUSG00000026156	B3gat2	3.19786	0.036664	1.05125	4.7386	2.6852	1.6698	1.6071	42	41	18	21
ENSMUSG00000028680	Plk3	11.2433	9.42085e-05	1.05264	145.203	98.2407	77.5551	39.1051	1287	1500	836	511
ENSMUSG00000031227	Magee1	7.65885	0.000641218	1.05433	19.9696	18.9277	8.9058	9.0301	177	289	96	118
ENSMUSG00000024187	Fam234a	8.01241	0.000511774	1.0552	29.4468	40.1477	11.0395	20.5857	261	613	119	269
ENSMUSG00000041219	Arhgap11a	7.24032	0.000851079	1.05585	15.2311	21.22	8.0709	9.0301	135	324	87	118
ENSMUSG00000033031	C330027C09Rik	5.2496	0.00430685	1.05682	9.5899	7.6628	4.4529	3.5202	85	117	48	46
ENSMUSG00000072082	Ccnf	2.94161	0.0493759	1.06164	1.8052	3.7986	0.4638	2.0662	16	58	5	27
ENSMUSG00000068335	Dok1	12.1105	6.57548e-05	1.06199	56.4114	64.9043	28.5729	27.9322	500	991	308	365
ENSMUSG00000031821	Gins2	3.32708	0.0315732	1.06447	4.8514	3.1437	1.6698	1.8366	43	48	18	24
ENSMUSG00000069094	Pde7a	12.2243	6.30354e-05	1.06491	86.1967	102.432	35.7161	50.8137	764	1564	385	664
ENSMUSG00000042099	Kank3	3.04626	0.0437743	1.06793	4.1744	1.3754	1.6698	0.7653	37	21	18	10
ENSMUSG00000008206	Cers4	15.0691	2.31996e-05	1.07109	113.838	95.4899	55.6615	41.3244	1009	1458	600	540
ENSMUSG00000041959	S100a10	17.7308	1.16827e-05	1.07265	216.62	218.16	96.7583	102.699	1920	3331	1043	1342
ENSMUSG00000049676	Catsperg1	3.2096	0.0361829	1.07349	3.2719	2.4233	1.2988	1.2244	29	37	14	16
ENSMUSG00000035547	Capn5	3.81231	0.018332	1.07424	5.754	3.5367	3.0614	1.301	51	54	33	17
ENSMUSG00000079038	D130040H23Rik	5.26137	0.00427245	1.07908	28.8826	21.089	9.2769	12.5504	256	322	100	164
ENSMUSG00000055632	Hmcn2	3.373	0.0299299	1.08149	3.0462	3.0782	1.5771	1.2244	27	47	17	16
ENSMUSG00000048215	A630023P12Rik	17.0996	1.32058e-05	1.08474	127.377	157.12	57.0531	72.3176	1129	2399	615	945
ENSMUSG00000028101	Pias3	11.1779	9.75401e-05	1.08482	48.6266	49.8408	20.502	23.8763	431	761	221	312
ENSMUSG00000074682	Zcchc3	4.52782	0.00864444	1.08566	8.5745	4.3226	3.618	2.1427	76	66	39	28
ENSMUSG00000033446	Lpar6	12.5582	5.57275e-05	1.08632	43.6624	66.5417	21.1514	29.0036	387	1016	228	379
ENSMUSG00000026179	Pnkd	9.97458	0.000170907	1.08704	40.0521	30.5201	19.6671	12.7799	355	466	212	167
ENSMUSG00000038807	Rap1gap2	6.21233	0.00183919	1.09068	11.1695	16.5699	6.2155	6.5813	99	253	67	86
ENSMUSG00000024516	Sec11c	15.4587	2.05794e-05	1.09078	154.567	146.968	66.0517	70.1749	1370	2244	712	917
ENSMUSG00000031398	Plxna3	9.79547	0.000188316	1.0909	34.0725	28.0313	16.2346	12.0912	302	428	175	158
ENSMUSG00000020128	Vps54	11.2064	9.62066e-05	1.09338	294.58	268.066	115.034	139.202	2611	4093	1240	1819
ENSMUSG00000028159	Dapp1	16.617	1.50409e-05	1.09395	127.828	122.604	56.682	56.4001	1133	1872	611	737
ENSMUSG00000053646	Plxnb1	9.84665	0.000183072	1.09398	37.57	26.8525	17.9972	11.4025	333	410	194	149
ENSMUSG00000045232	Rln3	11.0784	0.000102307	1.09516	68.8219	41.9815	34.3246	16.7593	610	641	370	219
ENSMUSG00000030930	Chst15	7.30125	0.000813651	1.09534	27.3031	29.9307	15.3997	11.1729	242	457	166	146
ENSMUSG00000042763	Maneal	3.43746	0.0277982	1.09647	3.4975	2.6198	1.5771	1.1479	31	40	17	15
ENSMUSG00000040312	Cchcr1	8.91308	0.000295727	1.09671	34.0725	27.6384	13.9154	13.5452	302	422	150	177
ENSMUSG00000028199	Cryz	3.55307	0.0244058	1.09713	3.9488	2.8817	1.9482	1.1479	35	44	21	15
ENSMUSG00000060147	Serpinb6a	8.06821	0.000494337	1.09873	29.5596	21.613	15.1214	8.4179	262	330	163	110
ENSMUSG00000035121	Neil2	3.78181	0.0189122	1.09963	5.9796	4.781	1.9482	2.6784	53	73	21	35
ENSMUSG00000019817	Plagl1	7.44065	0.000743368	1.10018	42.3086	26.8525	15.7708	14.5401	375	410	170	190
ENSMUSG00000027843	Ptpn22	17.6731	1.16847e-05	1.10139	321.884	395.19	137.948	185.96	2853	6034	1487	2430
ENSMUSG00000038244	Mical2	3.47867	0.026563	1.10215	5.077	3.9951	1.5771	2.2958	45	61	17	30
ENSMUSG00000043885	Slc36a4	10.0546	0.000164821	1.10312	44.4522	35.6286	22.2646	14.3105	394	544	240	187
ENSMUSG00000051034	Zfp11	4.32737	0.010582	1.10357	7.5591	6.7459	4.3602	2.2958	67	103	47	30
ENSMUSG00000038127	Ccdc50	11.5808	8.2459e-05	1.10359	176.004	172.576	68.6492	87.5464	1560	2635	740	1144
ENSMUSG00000024451	Arap3	4.76012	0.00689949	1.10372	8.913	4.4536	3.9891	1.9897	79	68	43	26
ENSMUSG00000025035	Arl3	5.91996	0.00236419	1.10485	9.4771	11.9854	4.824	4.8977	84	183	52	64
ENSMUSG00000026223	Itm2c	13.2326	4.37568e-05	1.10555	494.954	386.806	198.526	193.918	4387	5906	2140	2534
ENSMUSG00000048120	Entpd1	7.94878	0.000532859	1.10558	67.5809	48.9239	24.3983	26.4782	599	747	263	346
ENSMUSG00000045679	Pqlc3	11.367	9.01303e-05	1.10584	45.5804	44.4048	19.3888	20.6622	404	678	209	270
ENSMUSG00000034035	Ccdc17	4.03473	0.0144199	1.10658	6.5437	6.4184	2.0409	3.5202	58	98	22	46
ENSMUSG00000027533	Fabp5	6.61389	0.00133886	1.10751	14.7798	11.3959	6.8649	4.8977	131	174	74	64
ENSMUSG00000021939	Ctsb	15.6902	1.91384e-05	1.10855	380.326	314.436	157.986	151.599	3371	4801	1703	1981
ENSMUSG00000062082	Cd200r4	4.68782	0.00739346	1.1091	4.2873	7.5318	2.0409	3.2141	38	115	22	42
ENSMUSG00000079037	Prnp	9.00464	0.000281955	1.10994	28.3185	22.2679	12.3383	10.178	251	340	133	133
ENSMUSG00000042097	Zfp239	3.42046	0.0283539	1.11078	3.7232	3.4057	2.1337	1.1479	33	52	23	15
ENSMUSG00000032192	Gnb5	5.11051	0.0049082	1.11087	9.0258	6.1564	3.9891	2.755	80	94	43	36
ENSMUSG00000049811	Fam161a	3.66422	0.0214598	1.11428	3.7232	3.2092	1.5771	1.454	33	49	17	19
ENSMUSG00000060429	Sntb1	14.7091	2.61545e-05	1.11547	98.8328	110.816	41.3751	51.6555	876	1692	446	675
ENSMUSG00000041046	Ramp3	4.69175	0.00736566	1.11635	5.3027	6.8768	2.5975	2.8315	47	105	28	37
ENSMUSG00000029075	Tnfrsf4	10.7589	0.00011924	1.11692	315.114	179.453	120.507	93.6686	2793	2740	1299	1224
ENSMUSG00000006678	Pola1	7.70635	0.000619548	1.11693	15.5696	18.7312	7.1432	8.1118	138	286	77	106
ENSMUSG00000026663	Atf6	10.1986	0.000155501	1.12025	42.647	36.1526	17.3478	17.2185	378	552	187	225
ENSMUSG00000015476	Prrt1	9.20623	0.000256142	1.12256	26.9647	23.8397	12.4311	10.178	239	364	134	133
ENSMUSG00000029095	Ablim2	4.21284	0.0119298	1.12336	10.2669	5.305	3.4325	3.1376	91	81	37	41
ENSMUSG00000038648	Creb3l2	8.52465	0.00037405	1.12744	53.1396	40.4752	19.4815	20.8918	471	618	210	273
ENSMUSG00000039715	Wdr34	3.03934	0.0440988	1.12926	2.7077	2.0958	1.4843	0.6887	24	32	16	9
ENSMUSG00000056737	Capg	12.3517	6.02823e-05	1.13127	329.443	272.585	127.372	136.294	2920	4162	1373	1781
ENSMUSG00000097908	4933404O12Rik	5.46229	0.00355154	1.13197	6.7694	9.6931	2.7831	4.362	60	148	30	57
ENSMUSG00000043419	Chd3os	4.32209	0.0106405	1.13318	5.077	5.698	1.8554	2.755	45	87	20	36
ENSMUSG00000026011	Ctla4	16.4076	1.60601e-05	1.13458	867.721	403.638	355.213	191.776	7691	6163	3829	2506
ENSMUSG00000097779	4833407H14Rik	4.72337	0.00713551	1.13561	9.3643	10.0205	5.5662	3.2906	83	153	60	43
ENSMUSG00000020363	Gfpt2	3.25516	0.0344036	1.13603	3.4975	1.7683	1.3915	0.8418	31	27	15	11
ENSMUSG00000091472	Gm3739	9.75831	0.000190752	1.13691	45.4676	37.7244	17.6262	18.2899	403	576	190	239
ENSMUSG00000047669	Msl3l2	10.5521	0.000130402	1.13771	36.8931	30.9131	15.8635	13.7748	327	472	171	180
ENSMUSG00000022508	Bcl6	9.10233	0.000269568	1.1379	63.6321	45.1907	23.5634	23.111	564	690	254	302
ENSMUSG00000089682	Bcl2l2	4.84907	0.00628687	1.13879	10.3797	5.436	3.8963	2.8315	92	83	42	37
ENSMUSG00000040694	Apobec2	3.45658	0.0271716	1.14211	10.0412	0.262	3.8963	0.3061	89	4	42	4
ENSMUSG00000045751	Mms22l	6.97468	0.00102823	1.1441	23.2415	20.5651	12.4311	7.27	206	314	134	95
ENSMUSG00000031785	Adgrg1	4.75074	0.00696042	1.14571	9.1387	5.8289	4.7312	1.9897	81	89	51	26
ENSMUSG00000024277	Mapre2	14.6748	2.63346e-05	1.14713	96.802	88.6131	39.8908	40.4826	858	1353	430	529
ENSMUSG00000022199	Slc22a17	5.61223	0.00308844	1.14789	13.4259	7.2043	5.1951	3.5968	119	110	56	47
ENSMUSG00000112808	RP23-356P21.1	6.02146	0.00216356	1.14875	12.4105	9.5621	6.03	3.6733	110	146	65	48
ENSMUSG00000027562	Car2	3.62393	0.0224578	1.14963	1.8052	4.6501	1.0205	1.7601	16	71	11	23
ENSMUSG00000002076	Hsf2bp	3.36339	0.030252	1.15008	3.2719	2.7507	1.7626	0.9183	29	42	19	12
ENSMUSG00000070337	Gpr179	3.7379	0.0197755	1.15447	4.1744	3.4057	1.4843	1.6836	37	52	16	22
ENSMUSG00000025268	Maged2	8.31197	0.000426355	1.15581	22.3389	16.9629	9.648	7.3466	198	259	104	96
ENSMUSG00000039577	Nphp4	3.2056	0.0363292	1.15621	3.0462	1.6373	1.2988	0.6887	27	25	14	9
ENSMUSG00000001507	Itga3	7.18035	0.00088397	1.15786	17.3747	12.1164	7.3288	5.3569	154	185	79	70
ENSMUSG00000000326	Comt	12.8549	4.98828e-05	1.15974	52.0113	46.4351	22.5429	19.9734	461	709	243	261
ENSMUSG00000021470	Ercc6l2	14.467	2.84248e-05	1.16007	78.2991	78.1341	36.4583	31.6055	694	1193	393	413
ENSMUSG00000022500	Litaf	8.79713	0.000315029	1.16025	26.6262	18.1418	11.3178	7.9588	236	277	122	104
ENSMUSG00000089715	Cbx6	18.5031	9.39989e-06	1.1659	233.543	201.59	96.7583	89.9953	2070	3078	1043	1176
ENSMUSG00000066456	Hmgn3	3.8423	0.0177825	1.16595	3.7232	3.9951	1.2988	1.9132	33	61	14	25
ENSMUSG00000021271	Zfp839	7.23184	0.000855781	1.16882	12.2977	16.8319	5.8445	6.7343	109	257	63	88
ENSMUSG00000021733	Slc4a7	16.7561	1.44185e-05	1.1693	165.511	160.656	67.0721	72.5472	1467	2453	723	948
ENSMUSG00000027699	Ect2	4.48348	0.00904325	1.16949	4.7386	5.305	1.9482	2.2958	42	81	21	30
ENSMUSG00000022091	Sorbs3	4.06156	0.0139955	1.17011	4.8514	3.9951	1.7626	1.9132	43	61	19	25
ENSMUSG00000067336	Bmpr2	13.7396	3.69877e-05	1.17419	55.1704	68.31	25.326	27.7026	489	1043	273	362
ENSMUSG00000021061	Sptb	8.32164	0.000423934	1.17557	19.8568	20.827	9.3697	8.1883	176	318	101	107
ENSMUSG00000020462	Cfap36	9.36461	0.000236267	1.1761	24.9338	24.7567	11.3178	10.025	221	378	122	131
ENSMUSG00000038963	Slco4a1	3.19569	0.0367515	1.17808	2.7077	1.8338	1.0205	0.8418	24	28	11	11
ENSMUSG00000008393	Carhsp1	8.07472	0.000493877	1.17833	28.9955	30.9786	15.2142	11.0198	257	473	164	144
ENSMUSG00000024222	Fkbp5	19.1801	8.41011e-06	1.17922	131.213	185.937	57.5169	77.4449	1163	2839	620	1012
ENSMUSG00000006575	Rundc3a	10.653	0.00012512	1.18144	30.575	32.7469	13.5443	13.4687	271	500	146	176
ENSMUSG00000074158	Zfp976	3.45334	0.0272749	1.1818	2.9334	2.3578	1.206	0.9948	26	36	13	13
ENSMUSG00000062190	Lancl2	5.4712	0.00351918	1.18227	7.7848	7.7283	3.2469	3.2906	69	118	35	43
ENSMUSG00000018398	2018-09-08	7.37305	0.000777665	1.18491	15.0054	14.0157	6.4938	5.816	133	214	70	76
ENSMUSG00000081309	Gm12397	3.83699	0.0178782	1.18572	4.0616	2.8817	1.6698	1.2244	36	44	18	16
ENSMUSG00000031974	Abcb10	4.93384	0.00579839	1.18783	6.6565	6.0254	2.5975	2.6784	59	92	28	35
ENSMUSG00000036825	Ssx2ip	4.48489	0.00903449	1.18843	9.0258	8.5797	5.2878	2.5254	80	131	57	33
ENSMUSG00000033249	Hsf4	4.02198	0.0146183	1.18875	9.5899	4.7156	2.8758	2.8315	85	72	31	37
ENSMUSG00000068758	Il3ra	9.41522	0.000230192	1.18905	34.6366	32.7469	12.8022	15.2288	307	500	138	199
ENSMUSG00000043895	S1pr2	9.817	0.000186014	1.19024	23.8056	30.1926	10.854	12.0912	211	461	117	158
ENSMUSG00000039166	Akap7	5.86112	0.00248687	1.19056	10.2669	8.3177	4.0818	3.6733	91	127	44	48
ENSMUSG00000020553	Pctp	5.34875	0.00395811	1.19069	10.6053	6.8768	5.1951	2.3723	94	105	56	31
ENSMUSG00000027454	Gins1	3.48912	0.0262971	1.19245	2.7077	3.7986	1.5771	1.2244	24	58	17	16
ENSMUSG00000037211	Spry1	6.20467	0.00185122	1.19261	95.4481	37.9864	30.3355	23.1876	846	580	327	303
ENSMUSG00000003378	Grik5	18.6107	9.23548e-06	1.19268	178.035	111.209	78.2044	45.0742	1578	1698	843	589
ENSMUSG00000107728	Gm43949	3.12392	0.0399999	1.19348	3.0462	1.6373	1.0205	0.8418	27	25	11	11
ENSMUSG00000020823	Sec14l1	13.0774	4.60637e-05	1.19718	142.721	118.675	53.3423	55.6348	1265	1812	575	727
ENSMUSG00000107171	Gm42572	4.55381	0.00841962	1.19722	8.8002	3.8641	3.1542	1.9897	78	59	34	26
ENSMUSG00000024220	Zfp523	10.709	0.000121482	1.19809	36.329	27.1144	15.5852	11.1729	322	414	168	146
ENSMUSG00000037979	Ccdc92	9.0925	0.000270261	1.20068	25.7236	30.7821	12.6166	11.479	228	470	136	150
ENSMUSG00000028173	Wls	15.8073	1.86779e-05	1.20252	139.675	114.68	54.8266	51.1963	1238	1751	591	669
ENSMUSG00000037003	Tns2	5.17445	0.00461612	1.20258	9.4771	5.9599	4.5457	2.0662	84	91	49	27
ENSMUSG00000030393	Zik1	3.72436	0.0200683	1.20413	3.7232	3.8641	2.0409	1.2244	33	59	22	16
ENSMUSG00000079057	Cyp4v3	9.60963	0.00020626	1.2047	28.4314	25.9355	11.1323	11.4025	252	396	120	149
ENSMUSG00000052151	Plpp2	3.69665	0.0206987	1.20777	5.4155	3.0782	1.6698	1.6836	48	47	18	22
ENSMUSG00000028028	Alpk1	3.80901	0.0183935	1.20825	3.836	2.8162	1.4843	1.2244	34	43	16	16
ENSMUSG00000018334	Ksr1	16.971	1.3596e-05	1.20835	177.47	146.903	69.8552	64.9711	1573	2243	753	849
ENSMUSG00000046341	Gm11223	3.3517	0.0306195	1.20958	1.6923	2.9472	0.8349	1.0714	15	45	9	14
ENSMUSG00000022723	Crybg3	7.01194	0.000998565	1.21233	15.4567	17.3559	5.2878	8.0353	137	265	57	105
ENSMUSG00000037613	Tnfrsf23	3.1228	0.0400392	1.2128	1.8052	3.0127	1.1132	0.9183	16	46	12	12
ENSMUSG00000033610	Pank1	4.31561	0.0107198	1.21287	5.4155	4.5191	1.8554	2.1427	48	69	20	28
ENSMUSG00000024544	Ldlrad4	17.6096	1.17779e-05	1.21567	109.777	100.402	45.4569	41.86	973	1533	490	547
ENSMUSG00000027995	Tlr2	5.31593	0.00407522	1.21582	9.4771	6.5494	3.4325	3.0611	84	100	37	40
ENSMUSG00000052544	St6galnac3	8.21326	0.000451327	1.21635	23.3543	16.1115	8.9986	7.1935	207	246	97	94
ENSMUSG00000041688	Amot	2.9332	0.0498548	1.21642	1.2411	2.4233	0.7422	0.7653	11	37	8	10
ENSMUSG00000036620	Mgat4b	8.22627	0.000447779	1.21704	17.3747	17.4868	7.236	7.1935	154	267	78	94
ENSMUSG00000036292	Gramd1c	6.09218	0.00203824	1.21739	10.3797	8.9072	4.0818	3.8263	92	136	44	50
ENSMUSG00000090626	Tex9	4.24892	0.0114852	1.2208	5.1899	6.9423	3.0614	2.1427	46	106	33	28
ENSMUSG00000037816	Fbxw17	10.3658	0.000142516	1.22157	30.575	29.5377	12.06	12.6269	271	451	130	165
ENSMUSG00000038679	Trps1	6.7991	0.00116805	1.22163	38.0213	32.2229	11.4106	16.6063	337	492	123	217
ENSMUSG00000025997	Ikzf2	16.5863	1.51744e-05	1.22288	1242.86	1032.05	469.69	467.271	11016	15758	5063	6106
ENSMUSG00000029403	Cdkl2	3.98628	0.0151553	1.2253	4.2873	3.3402	2.0409	1.1479	38	51	22	15
ENSMUSG00000033629	Hacd3	13.5378	3.93858e-05	1.22702	172.28	132.363	63.1758	61.0682	1527	2021	681	798
ENSMUSG00000051817	Sox12	5.50653	0.00339717	1.22811	9.2515	6.0254	3.7108	2.5254	82	92	40	33
ENSMUSG00000104108	Gm37876	3.46154	0.0270196	1.23095	3.2719	1.8993	1.206	0.8418	29	29	13	11
ENSMUSG00000041762	Gpr155	12.1588	6.43801e-05	1.23218	41.2932	40.0822	16.5129	16.7593	366	612	178	219
ENSMUSG00000031129	Slc9a9	13.7731	3.65362e-05	1.23287	70.7399	72.3051	32.2837	27.0904	627	1104	348	354
ENSMUSG00000076435	Acsf2	10.2956	0.000147877	1.23322	30.8006	37.135	14.472	13.7748	273	567	156	180
ENSMUSG00000030203	Dusp16	5.25827	0.00427919	1.23507	10.3797	6.0254	3.618	2.908	92	92	39	38
ENSMUSG00000051343	Rab11fip5	4.60712	0.00802186	1.23561	5.9796	6.4184	3.1542	2.0662	53	98	34	27
ENSMUSG00000020707	Rnf135	7.65833	0.000641218	1.23689	15.7952	14.4086	6.2155	6.0456	140	220	67	79
ENSMUSG00000041390	Mdfic	14.6824	2.63261e-05	1.23799	167.768	143.366	61.9698	64.4354	1487	2189	668	842
ENSMUSG00000056145	AI504432	21.7114	5.1908e-06	1.2391	287.36	378.554	123.383	148.232	2547	5780	1330	1937
ENSMUSG00000043964	Orai3	10.2222	0.000153517	1.2401	32.2673	29.4067	14.5648	10.9433	286	449	157	143
ENSMUSG00000030189	Ybx3	10.8444	0.000114814	1.24127	136.403	89.8575	47.2195	43.3141	1209	1372	509	566
ENSMUSG00000033697	Arhgap39	17.3557	1.25134e-05	1.24235	103.571	88.8096	43.7871	35.0492	918	1356	472	458
ENSMUSG00000026782	Abi2	9.69068	0.000197528	1.24625	40.0521	37.397	19.296	12.933	355	571	208	169
ENSMUSG00000034714	Ttyh2	3.38315	0.0295839	1.24634	6.5437	3.0127	1.6698	1.9132	58	46	18	25
ENSMUSG00000041515	Irf8	14.824	2.52034e-05	1.24799	77.1708	48.8584	31.1705	20.05	684	746	336	262
ENSMUSG00000010609	Psen2	17.9056	1.13771e-05	1.25116	202.404	177.03	77.2768	75.9909	1794	2703	833	993
ENSMUSG00000040415	Dtx3	19.887	7.35903e-06	1.25988	208.497	160.984	81.7297	66.8077	1848	2458	881	873
ENSMUSG00000026123	Plekhb2	17.6913	1.16847e-05	1.26131	173.634	164.258	65.6806	69.9453	1539	2508	708	914
ENSMUSG00000020282	Rhbdf1	4.13141	0.012972	1.26216	4.1744	3.9951	2.0409	1.301	37	61	22	17
ENSMUSG00000050821	Fam131a	3.14072	0.0391969	1.26314	1.8052	1.8338	0.8349	0.6122	16	28	9	8
ENSMUSG00000095325	Zfp870	8.45799	0.000389346	1.26447	26.739	12.5748	11.5034	4.5151	237	192	124	59
ENSMUSG00000004267	Eno2	4.3129	0.0107457	1.26687	11.8464	6.5494	6.4011	1.454	105	100	69	19
ENSMUSG00000029463	Fam216a	3.84622	0.017699	1.2669	3.0462	3.4712	1.4843	1.1479	27	53	16	15
ENSMUSG00000038718	Pbx3	4.26567	0.0113049	1.26713	3.159	4.3881	1.2988	1.6836	28	67	14	22
ENSMUSG00000033107	Rnf125	11.2731	9.31832e-05	1.27082	30.4622	38.2484	13.3588	14.3105	270	584	144	187
ENSMUSG00000025466	Fuom	4.15543	0.0126601	1.27625	4.4001	3.8641	2.1337	1.2244	39	59	23	16
ENSMUSG00000099954	Gm28112	3.16807	0.0379415	1.27877	3.2719	0.7204	1.206	0.3061	29	11	13	4
ENSMUSG00000024696	Lpxn	12.3883	5.96274e-05	1.28019	109.325	112.387	37.1077	50.278	969	1716	400	657
ENSMUSG00000021109	Hif1a	14.2218	3.10084e-05	1.28022	273.595	262.761	95.6451	117.468	2425	4012	1031	1535
ENSMUSG00000052776	Oas1a	10.5925	0.000127371	1.28036	28.5442	32.2884	12.5238	11.8616	253	493	135	155
ENSMUSG00000068220	Lgals1	17.2975	1.26828e-05	1.28083	90.2583	89.2025	35.4378	35.7379	800	1362	382	467
ENSMUSG00000092167	Gm3696	3.66749	0.0213911	1.28202	3.7232	2.6852	1.1132	1.301	33	41	12	17
ENSMUSG00000034308	Sdr42e1	4.93607	0.00579465	1.28339	6.3181	5.174	2.2265	2.2193	56	79	24	29
ENSMUSG00000084760	Gm15472	5.24965	0.00430685	1.28341	9.4771	3.6022	3.8035	1.3775	84	55	41	18
ENSMUSG00000086564	Cd101	14.9358	2.45372e-05	1.28479	61.8269	58.486	25.6043	22.2692	548	893	276	291
ENSMUSG00000087700	Gm15283	4.38781	0.00993145	1.2854	8.2361	3.3402	2.5975	1.7601	73	51	28	23
ENSMUSG00000028893	Sesn2	8.80146	0.000314931	1.28694	21.2107	20.696	7.6071	8.724	188	316	82	114
ENSMUSG00000093979	Gm2237	6.83344	0.0011405	1.28697	27.9801	26.656	7.8854	12.933	248	407	85	169
ENSMUSG00000085666	Gm9855	3.1821	0.0373679	1.28893	2.3693	1.2444	0.9277	0.4592	21	19	10	6
ENSMUSG00000013155	Enkd1	4.32975	0.0105548	1.29617	4.5129	3.5367	1.9482	1.2244	40	54	21	16
ENSMUSG00000025001	Hells	8.60787	0.00035502	1.29918	18.2773	18.8622	7.8854	6.8109	162	288	85	89
ENSMUSG00000026585	Kifap3	5.19368	0.00453822	1.30192	9.0258	7.2698	4.4529	2.1427	80	111	48	28
ENSMUSG00000021675	F2rl2	3.93929	0.0159744	1.30307	3.3847	2.8162	1.206	1.1479	30	43	13	15
ENSMUSG00000036591	Arhgap21	7.52445	0.000702695	1.30362	15.908	14.5396	5.4734	6.1987	141	222	59	81
ENSMUSG00000008035	Mid1ip1	6.60062	0.00135457	1.30408	15.0054	11.003	4.9168	4.9742	133	168	53	65
ENSMUSG00000024098	Twsg1	11.8611	7.26903e-05	1.30409	200.486	136.031	66.5155	62.5988	1777	2077	717	818
ENSMUSG00000047959	Kcna3	20.0666	7.19704e-06	1.30529	217.41	250.71	91.8415	91.2962	1927	3828	990	1193
ENSMUSG00000047875	Gpr157	4.84068	0.00634227	1.30537	6.5437	4.9775	2.1337	2.2193	58	76	23	29
ENSMUSG00000037868	Egr2	14.8579	2.49789e-05	1.30603	83.6017	78.0031	30.15	32.4473	741	1191	325	424
ENSMUSG00000097636	Mirt1	11.6997	7.82398e-05	1.30713	44.6778	39.6237	15.8635	16.6063	396	605	171	217
ENSMUSG00000073758	Sh3d21	3.94415	0.0158925	1.30831	3.2719	2.8817	1.3915	0.9948	29	44	15	13
ENSMUSG00000049288	Lix1l	5.17633	0.00461025	1.30931	6.3181	6.1564	2.1337	2.6019	56	94	23	34
ENSMUSG00000044017	Adgrd1	3.48176	0.0264663	1.31004	3.159	1.8993	1.4843	0.5357	28	29	16	7
ENSMUSG00000078439	Smim24	4.87575	0.00612555	1.31021	4.5129	5.436	1.8554	1.9897	40	83	20	26
ENSMUSG00000062661	Ncs1	2.94607	0.0491485	1.31515	3.159	1.3099	1.6698	0.2296	28	20	18	3
ENSMUSG00000029923	Rab19	10.294	0.000147877	1.31552	32.8314	31.5025	14.5648	10.7903	291	481	157	141
ENSMUSG00000046152	Fut10	4.66387	0.00757753	1.31602	5.4155	4.0606	2.3192	1.3775	48	62	25	18
ENSMUSG00000038079	Tmem237	4.88507	0.00607822	1.31635	6.3181	5.043	2.8758	1.6071	56	77	31	21
ENSMUSG00000027858	Tspan2	3.39387	0.0292515	1.31677	4.0616	2.9472	0.9277	1.6071	36	45	10	21
ENSMUSG00000046658	Zfp316	9.30285	0.000243762	1.31862	33.2827	20.696	11.5034	9.0301	295	316	124	118
ENSMUSG00000037032	Apbb1	4.79355	0.0066714	1.31935	5.8668	5.436	2.7831	1.6836	52	83	30	22
ENSMUSG00000107476	Zfp862-ps	12.2573	6.21767e-05	1.32216	66.7911	53.7704	22.8212	23.0345	592	821	246	301
ENSMUSG00000042050	Wdr60	5.20878	0.0044738	1.32313	7.672	4.5191	2.7831	1.8366	68	69	30	24
ENSMUSG00000029413	Naaa	7.07835	0.000952194	1.33012	13.4259	12.7058	4.4529	5.3569	119	194	48	70
ENSMUSG00000021123	Rdh12	6.3517	0.00163998	1.33095	11.6208	12.8368	5.6589	3.9794	103	196	61	52
ENSMUSG00000028005	Gucy1b3	6.94037	0.00105	1.33296	13.8772	11.9854	4.5457	5.1273	123	183	49	67
ENSMUSG00000027215	Cd82	23.3259	4.37051e-06	1.34125	608.228	483.41	224.78	190.169	5391	7381	2423	2485
ENSMUSG00000041649	Klf8	3.75011	0.0195395	1.34169	4.6257	5.8944	2.8758	1.3775	41	90	31	18
ENSMUSG00000027463	Slc52a3	5.59899	0.00312365	1.342	9.2515	7.2698	2.8758	3.2141	82	111	31	42
ENSMUSG00000031327	Chic1	8.51201	0.000375991	1.3432	18.2773	21.482	5.9372	8.8771	162	328	64	116
ENSMUSG00000089809	Rasgef1b	5.21042	0.00446846	1.34338	9.3643	3.0782	3.8035	0.9948	83	47	41	13
ENSMUSG00000015745	Plekho1	9.85488	0.000182643	1.34661	26.9647	30.2581	11.9672	10.1015	239	462	129	132
ENSMUSG00000027326	Knl1	4.05399	0.0141179	1.34733	2.2565	5.3705	1.2988	1.6071	20	82	14	21
ENSMUSG00000002012	Pnck	3.17982	0.0374557	1.35119	3.159	2.2923	1.7626	0.4592	28	35	19	6
ENSMUSG00000021687	Scamp1	5.92	0.00236419	1.35155	10.831	6.3529	4.6385	1.9897	96	97	50	26
ENSMUSG00000096995	2810029C07Rik	2.94048	0.0494321	1.35178	1.5795	1.5719	0.8349	0.3826	14	24	9	5
ENSMUSG00000049804	Armcx4	10.7721	0.000118349	1.35676	27.9801	24.8876	10.854	9.1067	248	380	117	119
ENSMUSG00000028251	Tstd3	6.00827	0.00218988	1.35749	8.0104	7.3353	2.9686	2.755	71	112	32	36
ENSMUSG00000051674	Dcun1d4	11.8679	7.25252e-05	1.35807	33.1699	35.0392	13.4515	12.3973	294	535	145	162
ENSMUSG00000025265	Fgd1	3.80245	0.0185258	1.35915	2.7077	2.3578	1.0205	0.8418	24	36	11	11
ENSMUSG00000020263	Appl2	10.2767	0.000149511	1.36054	15.1183	30.7821	5.9372	11.2494	134	470	64	147
ENSMUSG00000040084	Bub1b	4.97767	0.00556613	1.36359	8.913	13.4262	5.2878	3.5202	79	205	57	46
ENSMUSG00000060012	Kif13b	18.5826	9.23548e-06	1.3639	104.135	112.649	37.6643	43.3906	923	1720	406	567
ENSMUSG00000094622	Gm3055	3.06474	0.0428334	1.36508	1.5795	1.2444	0.6494	0.3826	14	19	7	5
ENSMUSG00000107092	Gm7993	6.67223	0.00128018	1.36537	1.6923	15.2601	0.6494	5.5864	15	233	7	73
ENSMUSG00000036553	Sh3tc1	4.69027	0.00737524	1.36815	13.4259	6.3529	3.4325	3.5202	119	97	37	46
ENSMUSG00000073791	Efcab7	3.75805	0.0193797	1.37213	3.159	1.8338	1.1132	0.6887	28	28	12	9
ENSMUSG00000032109	Nlrx1	9.61536	0.000205857	1.37487	23.1287	18.0108	8.6275	6.6578	205	275	93	87
ENSMUSG00000046798	Cldn12	5.42397	0.00368985	1.37516	6.4309	5.5015	2.412	1.9897	57	84	26	26
ENSMUSG00000039953	Clstn1	18.8067	9.05243e-06	1.37665	94.0943	93.9836	35.8089	34.2074	834	1435	386	447
ENSMUSG00000108456	4732496C06Rik	3.5083	0.0257078	1.37796	2.1436	2.0303	0.9277	0.6122	19	31	10	8
ENSMUSG00000019986	Ahi1	10.7328	0.000120829	1.37817	33.1699	29.9307	13.9154	9.8719	294	457	150	129
ENSMUSG00000069727	Zfp975	5.62447	0.00305855	1.37972	6.7694	6.0909	2.5048	2.2193	60	93	27	29
ENSMUSG00000059482	2610301B20Rik	5.83737	0.00254318	1.3798	8.3489	6.9423	3.5252	2.2193	74	106	38	29
ENSMUSG00000027490	E2f1	6.06428	0.00208659	1.38211	6.995	8.1867	2.7831	2.8315	62	125	30	37
ENSMUSG00000021636	Marveld2	7.62909	0.000654364	1.38528	16.6978	9.3001	6.03	3.5202	148	142	65	46
ENSMUSG00000026874	Hc	2.95227	0.0488131	1.38643	1.2411	1.1789	0.3711	0.4592	11	18	4	6
ENSMUSG00000028634	Hivep3	14.9509	2.44898e-05	1.38798	221.697	173.624	71.9889	72.3176	1965	2651	776	945
ENSMUSG00000027694	Gm8325	3.52312	0.025257	1.39209	17.0362	3.3402	3.8963	2.908	151	51	42	38
ENSMUSG00000032965	Ift57	3.99094	0.0150868	1.3923	8.3489	5.3705	4.4529	0.9948	74	82	48	13
ENSMUSG00000043004	Gng2	18.4677	9.46746e-06	1.39497	96.3507	85.7314	36.9221	30.228	854	1309	398	395
ENSMUSG00000022892	App	4.41238	0.00971284	1.39507	1.3539	11.5924	1.2988	3.4437	12	177	14	45
ENSMUSG00000041075	Fzd7	4.20933	0.0119688	1.39871	3.6103	2.9472	1.4843	0.9183	32	45	16	12
ENSMUSG00000025810	Nrp1	20.0725	7.19704e-06	1.40277	424.891	293.019	144.72	114.943	3766	4474	1560	1502
ENSMUSG00000021796	Bmpr1a	5.1536	0.00471764	1.40511	5.1899	5.1085	1.7626	1.9132	46	78	19	25
ENSMUSG00000036002	Fam214b	10.2973	0.000147877	1.41078	27.5288	18.7967	10.2974	6.5813	244	287	111	86
ENSMUSG00000018800	Abca5	3.18499	0.0372627	1.41192	1.918	2.0303	1.0205	0.4592	17	31	11	6
ENSMUSG00000034917	Tjp3	13.5558	3.92511e-05	1.41207	39.6008	41.1301	14.472	14.7696	351	628	156	193
ENSMUSG00000038451	Spsb2	4.46408	0.00922911	1.41249	4.9642	3.2747	2.1337	0.9183	44	50	23	12
ENSMUSG00000034906	Ncaph	4.96345	0.0056402	1.41467	5.077	8.3177	2.6903	2.2958	45	127	29	30
ENSMUSG00000047003	Zfp41	10.0959	0.000161433	1.41541	25.0467	20.1066	8.7203	7.4996	222	307	94	98
ENSMUSG00000023032	Slc4a8	14.0595	3.29992e-05	1.41721	64.1962	56.0627	25.9754	18.1368	569	856	280	237
ENSMUSG00000032221	Mns1	6.49542	0.00147016	1.41842	2.4821	13.0333	0.8349	4.6681	22	199	9	61
ENSMUSG00000056501	Cebpb	13.9199	3.47554e-05	1.42427	73.5605	24.6912	25.8826	9.4128	652	377	279	123
ENSMUSG00000079593	Gm14597	3.97929	0.0152699	1.42736	3.6103	2.9472	0.9277	1.301	32	45	10	17
ENSMUSG00000073471	Rsph3a	5.79438	0.00264098	1.43137	9.5899	6.2219	2.8758	2.6019	85	95	31	34
ENSMUSG00000097415	AU020206	16.4265	1.60025e-05	1.43228	498.339	456.033	157.708	183.511	4417	6963	1700	2398
ENSMUSG00000061086	Myl4	4.14656	0.0127659	1.43237	5.5283	2.5543	1.4843	1.2244	49	39	16	16
ENSMUSG00000034041	Lyl1	4.66543	0.00756486	1.43285	4.7386	3.5367	1.4843	1.3775	42	54	16	18
ENSMUSG00000028795	Ccdc28b	7.06654	0.000959613	1.4352	16.0208	12.3128	6.9577	3.4437	142	188	75	45
ENSMUSG00000041298	Katnal1	6.19326	0.00186801	1.43593	10.831	8.1212	4.6385	2.2958	96	124	50	30
ENSMUSG00000002365	Snx9	6.87259	0.00110722	1.43604	21.7748	17.0939	5.6589	7.6527	193	261	61	100
ENSMUSG00000018509	Cenpv	3.64305	0.0219684	1.43695	1.8052	2.2923	0.7422	0.6887	16	35	8	9
ENSMUSG00000031387	Renbp	4.00261	0.0149149	1.44153	3.7232	3.1437	1.7626	0.7653	33	48	19	10
ENSMUSG00000020889	Nr1d1	7.44117	0.000743368	1.44244	13.0875	9.5621	4.6385	3.3672	116	146	50	44
ENSMUSG00000002980	Bcam	9.59113	0.000208435	1.44546	21.5492	16.6354	7.6998	5.816	191	254	83	76
ENSMUSG00000045273	Cenph	3.6233	0.0224618	1.44675	2.2565	1.8993	0.9277	0.5357	20	29	10	7
ENSMUSG00000026131	Dst	26.1763	2.80572e-06	1.44847	309.699	409.074	112.9	140.886	2745	6246	1217	1841
ENSMUSG00000033016	Nfatc1	18.0947	1.05958e-05	1.45222	589.725	488.387	187.487	190.934	5227	7457	2021	2495
ENSMUSG00000063522	2010109I03Rik	4.86578	0.00617833	1.45808	7.8976	2.8817	3.2469	0.6887	70	44	35	9
ENSMUSG00000032281	Acsbg1	16.428	1.60025e-05	1.46075	130.762	135.376	40.9112	51.885	1159	2067	441	678
ENSMUSG00000026956	Uap1l1	9.51297	0.000217882	1.46085	30.575	18.7312	9.4625	7.4996	271	286	102	98
ENSMUSG00000017499	Cdc6	5.30487	0.0041149	1.46428	4.4001	5.698	1.6698	1.8366	39	87	18	24
ENSMUSG00000103593	Gm37352	5.42089	0.00370018	1.4707	9.3643	2.2923	3.1542	0.8418	83	35	34	11
ENSMUSG00000050270	Tmem220	3.39967	0.0290437	1.47459	2.2565	1.1789	0.6494	0.4592	20	18	7	6
ENSMUSG00000094634	Gm3468	5.77539	0.00267978	1.47759	32.9443	26.8525	6.6794	12.933	292	410	72	169
ENSMUSG00000042766	Trim46	4.70506	0.00727171	1.4782	12.072	10.348	6.3083	1.9897	107	158	68	26
ENSMUSG00000025747	Tyms	8.58645	0.000359424	1.48386	11.3951	16.7664	3.8963	5.7395	101	256	42	75
ENSMUSG00000047945	Marcksl1	12.667	5.32294e-05	1.48873	40.8419	27.1144	13.8226	9.4893	362	414	149	124
ENSMUSG00000030413	Pglyrp1	11.1368	9.97339e-05	1.49039	49.6421	37.9864	14.472	14.9992	440	580	156	196
ENSMUSG00000032089	Il10ra	18.3884	9.71281e-06	1.49119	165.511	170.873	51.6725	63.4406	1467	2609	557	829
ENSMUSG00000084353	Gm15452	3.38307	0.0295839	1.49234	2.1436	1.3099	0.5566	0.5357	19	20	6	7
ENSMUSG00000011831	Evi5	4.35942	0.010219	1.49254	3.4975	3.8641	1.5771	0.9948	31	59	17	13
ENSMUSG00000102918	Pcdhgc3	3.40178	0.0289867	1.49538	1.3539	1.7028	0.3711	0.6122	12	26	4	8
ENSMUSG00000043924	Ncmap	11.5049	8.5151e-05	1.49646	47.9497	41.7195	13.9154	16.1471	425	637	150	211
ENSMUSG00000002058	Unc119	16.2237	1.68953e-05	1.49788	77.3965	58.8789	24.9549	21.2744	686	899	269	278
ENSMUSG00000056091	St3gal5	5.2287	0.00439533	1.5024	5.5283	6.0254	2.412	1.6071	49	92	26	21
ENSMUSG00000085972	1110028F11Rik	3.46941	0.0268106	1.50456	1.4667	1.6373	0.4638	0.5357	13	25	5	7
ENSMUSG00000020890	Gucy2e	3.5946	0.0232487	1.50496	2.0308	2.6852	1.0205	0.6122	18	41	11	8
ENSMUSG00000051790	Nlgn2	9.35829	0.000236552	1.50589	35.0879	29.7342	14.7503	7.9588	311	454	159	104
ENSMUSG00000078773	Rad54b	3.48502	0.0263909	1.50656	1.3539	1.9648	0.5566	0.5357	12	30	6	7
ENSMUSG00000003545	Fosb	22.5054	4.65713e-06	1.50795	471.712	179.911	172.829	55.7879	4181	2747	1863	729
ENSMUSG00000021253	Tgfb3	3.46357	0.0269584	1.51552	2.1436	1.1134	0.6494	0.3826	19	17	7	5
ENSMUSG00000033318	Gstt2	11.2737	9.31832e-05	1.51766	35.0879	24.4292	10.854	8.9536	311	373	117	117
ENSMUSG00000090942	F830016B08Rik	4.5294	0.00863228	1.51926	4.2873	6.9423	0.7422	2.908	38	106	8	38
ENSMUSG00000086742	Gm16201	4.86235	0.00619832	1.52014	5.3027	2.9472	1.9482	0.8418	47	45	21	11
ENSMUSG00000035513	Ntng2	14.9472	2.44898e-05	1.52328	106.618	78.5925	31.7271	29.6158	945	1200	342	387
ENSMUSG00000034795	Ccdc122	3.72134	0.0201244	1.52394	2.0308	1.8993	0.5566	0.6887	18	29	6	9
ENSMUSG00000000915	Hip1r	25.6437	2.98225e-06	1.52893	243.359	199.56	81.2658	66.9608	2157	3047	876	875
ENSMUSG00000040724	Kcna2	7.06742	0.000959387	1.52973	8.0104	25.7391	4.4529	7.117	71	393	48	93
ENSMUSG00000033460	Armcx1	4.44285	0.00941909	1.52979	3.4975	3.1437	1.3915	0.8418	31	48	15	11
ENSMUSG00000056498	Tmem154	23.6806	4.15255e-06	1.53004	186.722	172.249	60.9494	58.849	1655	2630	657	769
ENSMUSG00000078794	Dact3	3.22532	0.0355367	1.53433	1.0154	1.3754	0.2783	0.4592	9	21	3	6
ENSMUSG00000055305	Zfp93	4.21451	0.0119133	1.53594	3.4975	2.8817	1.4843	0.6887	31	44	16	9
ENSMUSG00000070291	Ddx43	8.7662	0.000320328	1.53639	13.6516	18.7312	3.8963	6.6578	121	286	42	87
ENSMUSG00000036676	Tmtc3	6.79415	0.00117251	1.53731	12.2977	9.2346	3.3397	3.5968	109	141	36	47
ENSMUSG00000027115	Kif18a	4.72665	0.00711304	1.53749	3.7232	3.9296	1.4843	1.0714	33	60	16	14
ENSMUSG00000041308	Sntb2	19.2207	8.41011e-06	1.5375	69.2732	92.4772	23.7489	29.9984	614	1412	256	392
ENSMUSG00000066643	Wdr35	4.69987	0.0073076	1.53849	7.4463	4.6501	3.3397	0.9183	66	71	36	12
ENSMUSG00000026482	Rgl1	3.7942	0.0186751	1.5402	2.9334	1.7028	0.7422	0.6887	26	26	8	9
ENSMUSG00000039193	Nlrc4	3.47259	0.0267181	1.54086	1.6923	2.5543	0.2783	1.0714	15	39	3	14
ENSMUSG00000086652	Gm14029	4.19364	0.0121472	1.54101	2.9334	2.8162	0.7422	1.0714	26	43	8	14
ENSMUSG00000047557	Lxn	8.56015	0.000365227	1.54148	12.5233	15.8495	4.6385	4.8212	111	242	50	63
ENSMUSG00000037419	Endod1	20.8289	6.17235e-06	1.54153	157.726	146.968	49.2605	51.3493	1398	2244	531	671
ENSMUSG00000001228	Uhrf1	11.0407	0.00010387	1.54203	22.1133	34.9737	8.7203	10.4076	196	534	94	136
ENSMUSG00000032324	Tspan3	13.838	3.57019e-05	1.54224	56.7499	47.4175	21.2442	13.8513	503	724	229	181
ENSMUSG00000023048	Prr13	24.8009	3.16023e-06	1.54422	191.686	170.546	63.3614	56.5532	1699	2604	683	739
ENSMUSG00000051427	Ccdc157	12.1253	6.54304e-05	1.5483	37.4572	29.8652	13.7298	8.8006	332	456	148	115
ENSMUSG00000083630	Gm15602	4.02071	0.0146398	1.54858	2.7077	3.2092	0.5566	1.301	24	49	6	17
ENSMUSG00000021013	Ttc8	4.23475	0.0116784	1.55314	3.0462	2.6852	1.206	0.6887	27	41	13	9
ENSMUSG00000032494	Tdgf1	4.55607	0.00840847	1.55324	3.6103	3.0127	1.0205	1.0714	32	46	11	14
ENSMUSG00000027293	Ehd4	9.29715	0.000244305	1.55424	19.9696	19.2552	5.6589	6.9639	177	294	61	91
ENSMUSG00000033316	Galnt9	7.49834	0.000715222	1.55439	12.1849	12.1164	3.3397	4.4385	108	185	36	58
ENSMUSG00000029913	Prdm5	5.02486	0.00532361	1.55448	3.836	5.1085	1.5771	1.3775	34	78	17	18
ENSMUSG00000023909	Paqr4	4.61584	0.00794793	1.55476	5.4155	1.6373	1.8554	0.4592	48	25	20	6
ENSMUSG00000028218	Fam92a	10.3906	0.000141319	1.55532	22.1133	18.6657	7.4215	5.9691	196	285	80	78
ENSMUSG00000052125	F730043M19Rik	15.2983	2.16047e-05	1.56103	48.6266	44.0118	15.8635	14.387	431	672	171	188
ENSMUSG00000024114	Prss41	3.62548	0.0224296	1.56237	4.0616	5.436	0.4638	2.5254	36	83	5	33
ENSMUSG00000035365	Parpbp	3.36333	0.030252	1.56368	1.5795	1.8338	0.7422	0.3826	14	28	8	5
ENSMUSG00000021356	Irf4	20.6356	6.39397e-06	1.56413	130.649	115.859	40.6329	39.4877	1158	1769	438	516
ENSMUSG00000068101	Cenpm	3.57474	0.0237794	1.5724	1.4667	1.7683	0.5566	0.4592	13	27	6	6
ENSMUSG00000011382	Dhdh	4.86387	0.00618877	1.57327	3.159	3.9296	1.0205	1.2244	28	60	11	16
ENSMUSG00000075010	AW112010	17.0557	1.33906e-05	1.5734	129.069	136.227	37.0149	48.5179	1144	2080	399	634
ENSMUSG00000027253	Lrp4	3.17477	0.0376672	1.57478	1.1282	1.1134	0.2783	0.3826	10	17	3	5
ENSMUSG00000042029	Ncapg2	6.88584	0.00109662	1.57673	8.4617	13.8847	3.7108	3.6733	75	212	40	48
ENSMUSG00000019838	Slc16a10	6.9588	0.00103748	1.57811	8.2361	9.7586	2.3192	3.3672	73	149	25	44
ENSMUSG00000019810	Fuca2	11.8533	7.29004e-05	1.57941	32.0417	27.2454	11.4106	7.9588	284	416	123	104
ENSMUSG00000030064	Frmd4b	12.2516	6.22576e-05	1.5796	34.2981	23.1848	11.0395	7.4996	304	354	119	98
ENSMUSG00000035455	Fignl1	5.34727	0.00396344	1.58198	5.6411	6.2874	2.412	1.5305	50	96	26	20
ENSMUSG00000048503	Tmem136	6.31733	0.0016876	1.58245	5.754	7.5318	1.9482	2.2958	51	115	21	30
ENSMUSG00000021965	Ska3	3.75262	0.0194948	1.58497	1.5795	2.1613	0.3711	0.7653	14	33	4	10
ENSMUSG00000020178	Adora2a	15.8797	1.86033e-05	1.59215	152.988	109.637	43.0449	39.8704	1356	1674	464	521
ENSMUSG00000045410	Akr1e1	7.53117	0.000700486	1.59241	11.0566	11.003	4.0818	3.0611	98	168	44	40
ENSMUSG00000028702	Rad54l	4.57168	0.00828836	1.59275	2.1436	3.6677	0.6494	1.1479	19	56	7	15
ENSMUSG00000020473	Aebp1	3.41419	0.0285629	1.59401	1.6923	2.0303	0.2783	0.8418	15	31	3	11
ENSMUSG00000071661	Zbtb3	4.76262	0.00688241	1.5981	4.0616	3.0782	1.1132	1.0714	36	47	12	14
ENSMUSG00000003032	Klf4	12.3022	6.1437e-05	1.60203	68.145	18.8622	20.0382	7.27	604	288	216	95
ENSMUSG00000035473	Galm	14.7567	2.57478e-05	1.60212	51.7857	50.8232	15.0286	17.2185	459	776	162	225
ENSMUSG00000028957	Per3	6.75297	0.00121157	1.60254	6.8822	10.348	2.6903	2.8315	61	158	29	37
ENSMUSG00000021384	Susd3	11.2217	9.54009e-05	1.60474	30.2365	31.83	11.3178	8.724	268	486	122	114
ENSMUSG00000038702	Dsel	9.62997	0.000204815	1.60549	21.5492	15.2601	6.3083	5.2038	191	233	68	68
ENSMUSG00000061728	Btnl7-ps	5.95012	0.0023049	1.60806	6.8822	9.8241	3.0614	2.3723	61	150	33	31
ENSMUSG00000015112	Slc25a13	6.78557	0.00118197	1.60869	9.5899	8.7762	2.5048	3.1376	85	134	27	41
ENSMUSG00000015312	Gadd45b	19.1914	8.41011e-06	1.60975	177.809	49.7753	54.1772	17.2185	1576	760	584	225
ENSMUSG00000020644	Id2	13.2448	4.37568e-05	1.61158	77.2837	98.2407	19.6671	35.2022	685	1500	212	460
ENSMUSG00000028873	Cdca8	6.66435	0.00128977	1.61415	6.4309	8.4487	2.2265	2.4489	57	129	24	32
ENSMUSG00000074476	Spc24	4.2721	0.0112297	1.6162	1.8052	3.0782	0.6494	0.8418	16	47	7	11
ENSMUSG00000057406	Nsd2	14.647	2.66206e-05	1.61794	103.233	112.125	27.2741	39.8704	915	1712	294	521
ENSMUSG00000046572	Zfp518b	6.939	0.00105032	1.62009	9.7028	6.7459	3.0614	2.0662	86	103	33	27
ENSMUSG00000027323	Rad51	4.70169	0.00729563	1.62051	3.3847	5.3705	1.5771	1.2244	30	82	17	16
ENSMUSG00000036168	Ccdc38	4.10117	0.0133921	1.62088	3.836	2.8817	0.7422	1.2244	34	44	8	16
ENSMUSG00000062248	Cks2	8.43447	0.000396064	1.62101	15.7952	11.3304	4.5457	3.8263	140	173	49	50
ENSMUSG00000038349	Plcl1	13.5843	3.88724e-05	1.622	47.4984	35.3012	13.7298	11.9381	421	539	148	156
ENSMUSG00000026811	St6galnac6	6.84078	0.00113483	1.62343	13.0875	11.2649	5.2878	2.6019	116	172	57	34
ENSMUSG00000032420	Nt5e	7.74452	0.000602382	1.62451	342.079	445.358	70.2263	196.061	3032	6800	757	2562
ENSMUSG00000012123	Aim1l	7.47894	0.000723705	1.62923	22.2261	16.5699	8.9986	3.5968	197	253	97	47
ENSMUSG00000030346	Rad51ap1	3.47648	0.0266165	1.63218	1.3539	2.7507	0.7422	0.5357	12	42	8	7
ENSMUSG00000022421	Nptxr	3.57644	0.0237384	1.63284	3.3847	2.1613	1.5771	0.3061	30	33	17	4
ENSMUSG00000017390	Aldoc	5.21045	0.00446846	1.64012	5.9796	5.174	1.2988	1.9897	53	79	14	26
ENSMUSG00000030659	Nucb2	9.78868	0.000188604	1.64246	18.8414	15.3255	5.6589	4.8212	167	234	61	63
ENSMUSG00000005225	Plekha8	9.24894	0.000251107	1.64313	15.7952	15.1946	4.5457	4.8977	140	232	49	64
ENSMUSG00000054612	Mgmt	6.85271	0.00112338	1.64791	9.8156	5.9599	2.9686	1.8366	87	91	32	24
ENSMUSG00000044788	Fads6	9.48881	0.000221438	1.64962	15.4567	15.522	4.824	4.6681	137	237	52	61
ENSMUSG00000078238	Gm12854	6.47466	0.00149419	1.65173	8.8002	5.043	2.7831	1.454	78	77	30	19
ENSMUSG00000068962	Zfp114	3.39353	0.0292595	1.65186	1.3539	1.0479	0.3711	0.3061	12	16	4	4
ENSMUSG00000033488	BC026585	6.27178	0.00175417	1.65226	10.7182	6.4184	2.5975	2.4489	95	98	28	32
ENSMUSG00000003812	Dnase2a	8.78894	0.000316215	1.65384	20.5338	13.8192	5.3806	4.8977	182	211	58	64
ENSMUSG00000029322	Plac8	3.55759	0.0242931	1.65916	1.8052	1.4409	0.3711	0.5357	16	22	4	7
ENSMUSG00000017057	Il13ra1	3.75146	0.0195168	1.66026	1.4667	1.9648	0.5566	0.4592	13	30	6	6
ENSMUSG00000005696	Sh2d1a	20.2674	7.09213e-06	1.66342	117.223	107.213	33.4897	34.5135	1039	1637	361	451
ENSMUSG00000026589	Sec16b	6.03426	0.00214062	1.66534	6.5437	5.3705	1.7626	1.7601	58	82	19	23
ENSMUSG00000036908	Unc93b1	15.6089	1.95701e-05	1.66665	54.9447	41.1956	16.0491	13.0095	487	629	173	170
ENSMUSG00000045071	E130308A19Rik	13.2667	4.35111e-05	1.66692	53.1396	36.873	14.3792	12.5504	471	563	155	164
ENSMUSG00000023191	P3h3	3.54532	0.0246044	1.66784	1.6923	1.0479	0.4638	0.3061	15	16	5	4
ENSMUSG00000110301	Gm45599	5.52601	0.00333945	1.67151	5.9796	4.3881	1.4843	1.5305	53	67	16	20
ENSMUSG00000033083	Tbc1d4	29.7834	1.80513e-06	1.67413	332.602	310.506	102.417	92.4441	2948	4741	1104	1208
ENSMUSG00000028965	Tnfrsf9	15.8173	1.86779e-05	1.67808	233.543	120.378	61.4132	42.7784	2070	1838	662	559
ENSMUSG00000051851	Cxx1c	8.71586	0.000330105	1.67988	12.072	13.5572	3.8963	3.8263	107	207	42	50
ENSMUSG00000034612	Chst11	7.0924	0.000943987	1.68133	9.3643	9.1036	3.3397	2.2958	83	139	36	30
ENSMUSG00000036768	Kif15	6.68442	0.00127299	1.68219	9.2515	8.3832	3.4325	1.9897	82	128	37	26
ENSMUSG00000024791	Cdca5	4.00045	0.0149431	1.68283	1.2411	3.8641	0.6494	0.8418	11	59	7	11
ENSMUSG00000040592	Cd79b	9.35577	0.000236552	1.68359	16.2465	16.177	4.3602	5.2038	144	247	47	68
ENSMUSG00000017692	Rhbdl3	8.67099	0.000339701	1.68506	14.1029	13.0988	3.8035	4.209	125	200	41	55
ENSMUSG00000037341	Slc9a7	7.86457	0.000561806	1.68755	36.4418	36.742	6.9577	14.0809	323	561	75	184
ENSMUSG00000030847	Bag3	12.5111	5.65244e-05	1.69223	34.6366	28.4243	11.5034	7.5761	307	434	124	99
ENSMUSG00000040680	Kremen2	5.14369	0.0047584	1.69464	6.995	1.7028	1.8554	0.6122	62	26	20	8
ENSMUSG00000076617	Ighm	20.2952	7.09213e-06	1.69499	621.541	639.809	165.222	212.744	5509	9769	1781	2780
ENSMUSG00000017453	Pipox	3.4992	0.0259822	1.69518	1.3539	1.1134	0.3711	0.3061	12	17	4	4
ENSMUSG00000021596	Mctp1	7.89366	0.000551553	1.69598	9.7028	11.3959	3.2469	3.0611	86	174	35	40
ENSMUSG00000027459	Fam110a	11.7522	7.65033e-05	1.69671	35.3136	20.1721	9.7408	6.5813	313	308	105	86
ENSMUSG00000024140	Epas1	9.66927	0.000200259	1.69832	13.3131	17.2904	3.9891	5.0508	118	264	43	66
ENSMUSG00000022297	Fzd6	4.20723	0.0119888	1.70021	6.3181	0.7204	1.4843	0.3826	56	11	16	5
ENSMUSG00000044434	Gm9791	3.46745	0.0268748	1.70349	1.8052	1.0479	0.3711	0.3826	16	16	4	5
ENSMUSG00000042359	Osbpl6	3.79269	0.0187094	1.70477	3.6103	1.7028	0.6494	0.7653	32	26	7	10
ENSMUSG00000051703	Tmem198	7.18864	0.000878933	1.70702	9.1387	7.4008	2.5975	2.2193	81	113	28	29
ENSMUSG00000034708	Grn	15.8668	1.86319e-05	1.70821	49.7549	40.1477	14.6575	11.8616	441	613	158	155
ENSMUSG00000017466	Timp2	11.7679	7.60606e-05	1.70998	141.48	96.1449	32.9331	35.5083	1254	1468	355	464
ENSMUSG00000038304	Cd160	7.76026	0.000596993	1.71349	19.744	9.8241	4.7312	3.6733	175	150	51	48
ENSMUSG00000044629	Cnrip1	5.07791	0.00506935	1.7155	4.4001	7.9247	2.1337	1.6071	39	121	23	21
ENSMUSG00000000957	Mmp14	6.37825	0.00161055	1.718	13.2003	10.741	5.2878	2.0662	117	164	57	27
ENSMUSG00000072825	Cep170b	14.4183	2.89595e-05	1.71947	59.232	45.1252	19.7598	11.4025	525	689	213	149
ENSMUSG00000022667	Cd200r1	14.4966	2.80846e-05	1.72468	51.8985	45.6492	13.5443	14.5401	460	697	146	190
ENSMUSG00000068744	Psrc1	3.84965	0.017628	1.73439	3.4975	2.7507	1.5771	0.3826	31	42	17	5
ENSMUSG00000062866	Phactr2	16.1494	1.7326e-05	1.74025	95.1097	79.3785	24.0272	25.7129	843	1212	259	336
ENSMUSG00000039676	Capsl	4.01371	0.0147531	1.74262	2.0308	1.7028	0.4638	0.5357	18	26	5	7
ENSMUSG00000035239	Neu3	16.0929	1.75363e-05	1.7427	57.2012	49.9718	18.1828	13.086	507	763	196	171
ENSMUSG00000012519	Mlkl	4.45756	0.00927912	1.74429	3.3847	2.2923	1.206	0.4592	30	35	13	6
ENSMUSG00000059970	Hspa2	6.67585	0.00127759	1.74439	10.2669	4.5191	2.6903	1.454	91	69	29	19
ENSMUSG00000049362	Olfr173	5.63095	0.00304252	1.74476	4.5129	5.2395	1.0205	1.6836	40	80	11	22
ENSMUSG00000031860	Pbx4	8.49685	0.000379792	1.74536	6.4309	15.1946	1.8554	4.2855	57	232	20	56
ENSMUSG00000002835	Chaf1a	7.53511	0.000699027	1.74636	10.9438	11.1994	3.8963	2.6019	97	171	42	34
ENSMUSG00000027978	Prss12	4.41014	0.00972954	1.74721	1.4667	3.0127	0.4638	0.7653	13	46	5	10
ENSMUSG00000035936	Aldh5a1	5.82248	0.00257611	1.74755	8.4617	6.6149	1.6698	2.4489	75	101	18	32
ENSMUSG00000031951	Tmem231	4.74597	0.00698582	1.75472	3.6103	2.2268	1.1132	0.5357	32	34	12	7
ENSMUSG00000068923	Syt11	23.4499	4.28556e-06	1.75831	197.327	184.561	61.9698	48.0587	1749	2818	668	628
ENSMUSG00000035849	Krt222	3.85837	0.0174369	1.76075	2.2565	1.1789	0.7422	0.2296	20	18	8	3
ENSMUSG00000026797	Stxbp1	6.51915	0.00144562	1.76111	11.3951	4.912	2.6903	1.7601	101	75	29	23
ENSMUSG00000074170	Plekhf1	3.41852	0.0284213	1.76161	1.3539	1.9648	0.6494	0.3061	12	30	7	4
ENSMUSG00000091705	H2-Q2	5.41615	0.00371774	1.76471	9.5899	8.7762	4.0818	1.454	85	134	44	19
ENSMUSG00000020614	Fam20a	5.67112	0.0029379	1.76811	5.077	3.7986	1.4843	0.9948	45	58	16	13
ENSMUSG00000085971	Gm15411	6.06493	0.00208659	1.76996	7.672	3.3402	2.0409	0.9948	68	51	22	13
ENSMUSG00000040264	Gbp2b	9.13975	0.000263897	1.77013	26.1749	24.6257	5.4734	8.4179	232	376	59	110
ENSMUSG00000026383	Epb41l5	4.19799	0.0120911	1.77138	2.3693	1.7028	0.7422	0.3826	21	26	8	5
ENSMUSG00000001300	Efnb2	4.30612	0.0108205	1.77148	3.9488	2.1613	0.7422	0.8418	35	33	8	11
ENSMUSG00000034266	Batf	13.7898	3.64281e-05	1.77167	95.8994	73.1566	22.4501	24.412	850	1117	242	319
ENSMUSG00000040703	Cyp2s1	7.36348	0.000781545	1.77199	6.6565	12.0509	2.412	2.908	59	184	26	38
ENSMUSG00000027075	Slc43a1	8.63032	0.000349414	1.77642	11.6208	11.5269	3.2469	3.2141	103	176	35	42
ENSMUSG00000071855	Ccdc112	3.90099	0.0166737	1.77851	2.5949	1.1134	0.5566	0.3826	23	17	6	5
ENSMUSG00000063415	Cyp26b1	6.03043	0.00214651	1.78146	4.5129	7.0733	0.9277	2.2193	40	108	10	29
ENSMUSG00000039286	Fndc3b	5.3193	0.00406078	1.78299	5.8668	2.2268	1.4843	0.6887	52	34	16	9
ENSMUSG00000028420	Tmem38b	12.0705	6.71214e-05	1.78391	33.3956	20.1721	8.7203	6.1221	296	308	94	80
ENSMUSG00000037463	Fbxo27	5.11617	0.00488251	1.78613	4.4001	3.7986	1.5771	0.7653	39	58	17	10
ENSMUSG00000037759	Ptger2	11.2938	9.2283e-05	1.79081	127.377	99.6815	26.8103	35.2022	1129	1522	289	460
ENSMUSG00000024403	Atp6v1g2	6.70455	0.00125187	1.7911	11.6208	10.217	2.2265	3.5968	103	156	24	47
ENSMUSG00000026047	Kdelc1	8.42871	0.000397651	1.79409	11.1695	11.003	3.3397	2.8315	99	168	36	37
ENSMUSG00000033033	Calhm2	13.1685	4.46561e-05	1.79972	35.0879	25.9355	9.1842	7.5761	311	396	99	99
ENSMUSG00000079386	Gm3173	4.02884	0.014513	1.80042	2.9334	3.0782	1.2988	0.4592	26	47	14	6
ENSMUSG00000085531	Slc36a3os	3.85968	0.0174186	1.80129	1.918	1.1134	0.4638	0.3061	17	17	5	4
ENSMUSG00000053310	Nrgn	3.98143	0.0152447	1.80143	2.2565	1.1134	0.5566	0.3061	20	17	6	4
ENSMUSG00000022722	Arl6	3.16399	0.0381011	1.80149	1.2411	1.2444	0.5566	0.1531	11	19	6	2
ENSMUSG00000047821	Trim16	4.70913	0.00723659	1.80193	3.159	2.4888	1.0205	0.5357	28	38	11	7
ENSMUSG00000036356	Csgalnact1	6.72868	0.00123243	1.80423	13.5387	2.4233	4.0818	0.4592	120	37	44	6
ENSMUSG00000002489	Tiam1	19.24	8.41011e-06	1.8071	498.339	342.598	120.322	108.132	4417	5231	1297	1413
ENSMUSG00000048922	Cdca2	5.30544	0.0041149	1.80834	4.5129	3.9951	0.9277	1.301	40	61	10	17
ENSMUSG00000097418	Mir155hg	6.39558	0.00158654	1.80925	9.0258	3.3402	2.3192	0.9948	80	51	25	13
ENSMUSG00000075592	Nynrin	4.71861	0.00716917	1.81076	3.836	2.4233	1.2988	0.4592	34	37	14	6
ENSMUSG00000027456	Sdcbp2	15.6296	1.94568e-05	1.81086	47.4984	38.3794	12.5238	10.9433	421	586	135	143
ENSMUSG00000019971	Cep290	10.4621	0.000136523	1.813	16.3593	17.6178	4.6385	4.6681	145	269	50	61
ENSMUSG00000032198	Dock6	12.1744	6.42987e-05	1.81332	25.6108	24.2982	6.5866	6.9639	227	371	71	91
ENSMUSG00000033542	Arhgef5	12.1641	6.43801e-05	1.81355	30.3493	24.8876	7.5143	7.4231	269	380	81	97
ENSMUSG00000029919	Hpgds	9.4629	0.000224581	1.81895	15.6824	18.1418	5.1951	4.209	139	277	56	55
ENSMUSG00000024521	Pmaip1	13.1715	4.46561e-05	1.82018	46.7087	18.9932	12.06	5.7395	414	290	130	75
ENSMUSG00000031246	Sh3bgrl	21.8934	5.08702e-06	1.82066	172.168	182.007	42.6738	53.7217	1526	2779	460	702
ENSMUSG00000030134	Rasgef1a	9.77295	0.00018961	1.82344	17.9388	16.1115	4.2674	4.8212	159	246	46	63
ENSMUSG00000068606	Gm4841	6.57026	0.00138755	1.82497	7.672	12.9023	1.206	4.209	68	197	13	55
ENSMUSG00000016624	Phf21b	8.25797	0.000439398	1.82535	9.7028	10.479	2.5975	2.8315	86	160	28	37
ENSMUSG00000046876	Atxn1	18.9082	8.832e-06	1.82706	130.987	122.146	31.5415	36.7328	1161	1865	340	480
ENSMUSG00000024177	Nme4	3.71021	0.0203637	1.83137	1.2411	1.7028	0.4638	0.3061	11	26	5	4
ENSMUSG00000035506	Slc12a8	5.88824	0.00243246	1.83153	5.1899	4.0606	1.4843	0.9948	46	62	16	13
ENSMUSG00000035441	Myo1d	5.97471	0.002256	1.83272	5.5283	4.1261	1.3915	1.1479	49	63	15	15
ENSMUSG00000026271	Gpr35	3.89383	0.0167874	1.83364	1.918	1.1134	0.5566	0.2296	17	17	6	3
ENSMUSG00000000627	Sema4f	16.0328	1.79178e-05	1.83452	37.57	51.2816	11.1323	13.0095	333	783	120	170
ENSMUSG00000011148	Adssl1	4.07267	0.0138304	1.83641	3.6103	2.0958	0.5566	0.8418	32	32	6	11
ENSMUSG00000032254	Kif23	6.84136	0.00113483	1.83642	8.4617	12.9023	3.3397	2.6019	75	197	36	34
ENSMUSG00000101156	Gm29114	6.85776	0.00111887	1.84308	6.995	6.0909	1.8554	1.6071	62	93	20	21
ENSMUSG00000078771	Evi2a	8.71069	0.000330579	1.84469	19.5184	11.5924	4.3602	3.7498	173	177	47	49
ENSMUSG00000020961	Ston2	4.93103	0.00580821	1.85221	5.6411	2.2923	1.1132	0.8418	50	35	12	11
ENSMUSG00000022021	Diaph3	7.6219	0.00065604	1.85618	6.2053	10.348	1.8554	2.5254	55	158	20	33
ENSMUSG00000027983	Cyp2u1	4.31023	0.0107809	1.85964	3.159	1.9648	0.5566	0.6887	28	30	6	9
ENSMUSG00000030688	Stard10	13.336	4.219e-05	1.85999	27.3031	27.7694	7.3288	7.27	242	424	79	95
ENSMUSG00000013236	Ptprs	29.0124	1.88241e-06	1.86031	273.595	154.565	72.0817	41.707	2425	2360	777	545
ENSMUSG00000019942	Cdk1	5.37295	0.00386695	1.86466	2.7077	4.0606	0.7422	0.9948	24	62	8	13
ENSMUSG00000042129	Rassf4	4.03922	0.0143472	1.86474	1.5795	1.5064	0.3711	0.3826	14	23	4	5
ENSMUSG00000029752	Asns	4.41909	0.00963922	1.86509	8.3489	2.7507	3.0614	0.2296	74	42	33	3
ENSMUSG00000007987	Ift22	5.81001	0.00260499	1.86518	7.672	3.9296	2.5048	0.6887	68	60	27	9
ENSMUSG00000011179	Odc1	30.4898	1.59751e-06	1.87198	370.623	151.749	100.191	38.952	3285	2317	1080	509
ENSMUSG00000097729	2310015A10Rik	9.20189	0.000256143	1.87269	49.5292	26.394	9.7408	9.4893	439	403	105	124
ENSMUSG00000000791	Il12rb1	17.8589	1.14712e-05	1.8745	99.5098	90.6434	23.0068	26.4782	882	1384	248	346
ENSMUSG00000026014	Raph1	12.1977	6.35657e-05	1.87762	27.3031	25.6081	6.4011	7.27	242	391	69	95
ENSMUSG00000004933	Matk	16.7433	1.44245e-05	1.87813	83.0376	72.8946	19.0177	21.3509	736	1113	205	279
ENSMUSG00000027306	Nusap1	4.65709	0.00763489	1.88171	2.5949	7.2043	1.3915	1.2244	23	110	15	16
ENSMUSG00000081492	Gm9311	4.94118	0.00576448	1.88424	5.754	1.5064	1.206	0.5357	51	23	13	7
ENSMUSG00000029122	Evc	3.68171	0.0210654	1.89141	1.6923	1.0479	0.5566	0.1531	15	16	6	2
ENSMUSG00000026826	Nr4a2	17.2727	1.27453e-05	1.90073	145.429	16.9629	39.798	3.2906	1289	259	429	43
ENSMUSG00000038517	Tbkbp1	4.47115	0.00916711	1.90216	2.8206	1.6373	0.8349	0.3061	25	25	9	4
ENSMUSG00000029516	Cit	7.92848	0.000538849	1.9033	7.7848	12.1818	2.5048	2.6784	69	186	27	35
ENSMUSG00000108307	Ceacam-ps1	9.17905	0.000258839	1.90456	15.4567	10.0205	3.8035	2.6784	137	153	41	35
ENSMUSG00000019975	Ikbip	5.83235	0.00255401	1.90565	4.8514	3.6022	1.2988	0.8418	43	55	14	11
ENSMUSG00000006378	Gcat	10.2232	0.000153517	1.9058	15.7952	15.1291	3.9891	3.9029	140	231	43	51
ENSMUSG00000063383	Zfp947	4.94672	0.00573748	1.90913	2.8206	2.9472	0.5566	0.8418	25	45	6	11
ENSMUSG00000004951	Hspb1	4.15384	0.0126707	1.9167	2.0308	1.2444	0.4638	0.3061	18	19	5	4
ENSMUSG00000054469	Lclat1	14.9128	2.47314e-05	1.92185	185.255	136.751	38.4065	42.1662	1642	2088	414	551
ENSMUSG00000031016	Wee1	9.2951	0.000244423	1.92477	14.4413	10.8065	3.8035	2.6019	128	165	41	34
ENSMUSG00000073633	Fbxo36	3.7668	0.0192193	1.92737	1.5795	1.0479	0.2783	0.3061	14	16	3	4
ENSMUSG00000070604	Vsig10l	6.53441	0.00142965	1.92874	7.4463	4.3881	1.6698	1.2244	66	67	18	16
ENSMUSG00000020829	Slc46a1	4.27445	0.0112078	1.93305	3.2719	1.7683	1.1132	0.2296	29	27	12	3
ENSMUSG00000044348	Slc25a53	10.4556	0.000136684	1.93569	21.2107	16.4389	6.1228	3.5202	188	251	66	46
ENSMUSG00000024639	Gnaq	19.2168	8.41011e-06	1.93625	85.971	57.0451	20.4092	15.3818	762	871	220	201
ENSMUSG00000063628	Gm7665	6.36107	0.0016289	1.93944	7.4463	4.1916	1.5771	1.2244	66	64	17	16
ENSMUSG00000102286	Gm37004	4.7431	0.00699556	1.93975	5.4155	2.0303	0.9277	0.7653	48	31	10	10
ENSMUSG00000023067	Cdkn1a	5.78582	0.00265568	1.94454	7.4463	2.2923	2.1337	0.3826	66	35	23	5
ENSMUSG00000058173	Smco4	15.9063	1.85553e-05	1.95028	39.488	37.2005	9.8335	9.2597	350	568	106	121
ENSMUSG00000058290	Espl1	6.21385	0.00183815	1.95266	2.7077	7.6628	0.9277	1.6071	24	117	10	21
ENSMUSG00000017716	Birc5	5.01715	0.00536045	1.95374	2.7077	6.3529	1.206	1.0714	24	97	13	14
ENSMUSG00000045441	Gprin3	14.8895	2.48375e-05	1.95722	168.557	192.224	32.7475	56.7827	1494	2935	353	742
ENSMUSG00000031397	Tktl1	4.27829	0.0111602	1.95818	1.1282	2.0958	0.2783	0.4592	10	32	3	6
ENSMUSG00000021493	Pdlim7	10.7122	0.000121482	1.96107	20.6466	17.5523	5.8445	3.7498	183	268	63	49
ENSMUSG00000020828	Pld2	10.0401	0.00016547	1.96316	12.8618	18.7967	2.6903	4.9742	114	287	29	65
ENSMUSG00000041115	Iqsec2	4.41737	0.00965509	1.97216	3.6103	2.8162	0.4638	0.9948	32	43	5	13
ENSMUSG00000017417	Plxdc1	5.35131	0.00395255	1.97523	4.1744	2.7507	0.8349	0.7653	37	42	9	10
ENSMUSG00000036606	Plxnb2	7.26154	0.000836171	1.97769	7.8976	5.8944	1.8554	1.454	70	90	20	19
ENSMUSG00000097993	Ptprv	17.2233	1.27766e-05	1.98101	72.9964	66.0177	15.678	17.8307	647	1008	169	233
ENSMUSG00000027805	Pfn2	8.11015	0.00048476	1.98482	11.1695	10.61	3.3397	2.0662	99	162	36	27
ENSMUSG00000020649	Rrm2	9.79206	0.000188561	1.98543	13.2003	21.613	4.1746	4.4385	117	330	45	58
ENSMUSG00000015890	Amdhd1	4.66669	0.00755937	1.98618	3.3847	1.3754	0.9277	0.2296	30	21	10	3
ENSMUSG00000021485	Mxd3	4.40543	0.00976598	1.99483	1.5795	2.7507	0.5566	0.4592	14	42	6	6
ENSMUSG00000026070	Il18r1	31.1148	1.47333e-06	1.99951	198.907	211.872	48.3328	50.8137	1763	3235	521	664
ENSMUSG00000038738	Shank1	4.73755	0.00703517	2.0041	3.0462	1.8993	0.5566	0.5357	27	29	6	7
ENSMUSG00000028988	Ctnnbip1	4.21874	0.0118699	2.00552	2.7077	1.8338	0.3711	0.6122	24	28	4	8
ENSMUSG00000069662	Marcks	6.2253	0.00182212	2.00639	8.913	6.1564	2.8758	0.9183	79	94	31	12
ENSMUSG00000044628	Rnf208	5.70011	0.0028677	2.00873	4.6257	2.8162	1.0205	0.6887	41	43	11	9
ENSMUSG00000027074	Slc43a3	11.0862	0.000102167	2.00994	18.3901	16.7009	4.2674	4.0559	163	255	46	53
ENSMUSG00000026672	Optn	4.8341	0.00638593	2.01435	2.4821	3.2747	0.8349	0.5357	22	50	9	7
ENSMUSG00000039616	Mocos	7.33295	0.000794785	2.01443	6.4309	7.7283	1.7626	1.6071	57	118	19	21
ENSMUSG00000037852	Cpe	7.28543	0.000824356	2.01456	5.754	8.6452	1.6698	1.7601	51	132	18	23
ENSMUSG00000028937	Acot7	21.9728	5.02242e-06	2.01704	79.8786	79.444	18.4611	19.3612	708	1213	199	253
ENSMUSG00000026475	Rgs16	26.5555	2.77758e-06	2.01845	198.23	89.53	49.446	20.05	1757	1367	533	262
ENSMUSG00000031078	Cttn	7.0245	0.00098877	2.01847	9.4771	5.3705	1.8554	1.5305	84	82	20	20
ENSMUSG00000027546	Atp9a	22.3297	4.65713e-06	2.01902	101.992	69.9474	25.6971	15.6114	904	1068	277	204
ENSMUSG00000098318	Lockd	5.02725	0.00531197	2.01931	2.8206	2.4233	0.5566	0.6122	25	37	6	8
ENSMUSG00000026669	Mcm10	4.77909	0.00676848	2.0362	1.3539	4.5191	0.5566	0.7653	12	69	6	10
ENSMUSG00000035683	Melk	6.7082	0.0012511	2.0391	4.6257	5.8944	1.0205	1.3775	41	90	11	18
ENSMUSG00000022440	C1qtnf6	9.87212	0.000181235	2.04274	25.9493	18.2728	4.7312	5.2803	230	279	51	69
ENSMUSG00000022744	Cldnd1	21.6113	5.30297e-06	2.04334	119.818	105.445	25.5115	26.7843	1062	1610	275	350
ENSMUSG00000085808	Gm14718	3.10704	0.0407833	2.04657	1.0154	1.1134	0.4638	0.0765	9	17	5	1
ENSMUSG00000093985	Gm10406	7.3871	0.000771086	2.04703	6.995	7.2043	1.8554	1.454	62	110	20	19
ENSMUSG00000028073	Pear1	24.5914	3.16979e-06	2.04863	371.526	299.765	78.1117	77.3684	3293	4577	842	1011
ENSMUSG00000030638	Sh3gl3	13.7094	3.74942e-05	2.04922	33.9597	21.22	8.2565	4.6681	301	324	89	61
ENSMUSG00000042659	Arrdc4	13.1598	4.47019e-05	2.05014	40.5034	42.8984	11.6889	8.1883	359	655	126	107
ENSMUSG00000045328	Cenpe	6.86605	0.00111314	2.05559	5.8668	11.9199	2.1337	2.0662	52	182	23	27
ENSMUSG00000037548	H2-DMb2	4.17276	0.0124267	2.05702	4.7386	1.2444	0.6494	0.5357	42	19	7	7
ENSMUSG00000053469	Tg	5.27644	0.00422233	2.06487	4.0616	3.0127	1.206	0.4592	36	46	13	6
ENSMUSG00000079481	Nhsl2	5.6115	0.00308969	2.0649	3.6103	6.2219	1.2988	0.9948	32	95	14	13
ENSMUSG00000025888	Casp1	10.8046	0.000116603	2.0669	40.3906	50.2337	6.2155	14.0044	358	767	67	183
ENSMUSG00000030268	Bcat1	9.2305	0.000252904	2.07103	15.7952	8.9726	3.9891	1.7601	140	137	43	23
ENSMUSG00000030161	Gabarapl1	11.6986	7.82398e-05	2.07466	27.416	16.7664	5.6589	4.2855	243	256	61	56
ENSMUSG00000036777	Anln	5.11029	0.0049082	2.07849	2.2565	2.7507	0.5566	0.5357	20	42	6	7
ENSMUSG00000020182	Ddc	6.07453	0.00207144	2.08	4.6257	3.4712	1.0205	0.7653	41	53	11	10
ENSMUSG00000035273	Hpse	6.13037	0.00197652	2.08201	5.5283	3.7986	1.0205	0.9948	49	58	11	13
ENSMUSG00000048807	Slc35e4	7.30467	0.000811542	2.08678	8.0104	5.043	1.8554	1.0714	71	77	20	14
ENSMUSG00000002393	Nr2f6	7.97355	0.000525909	2.08705	10.0412	6.3529	2.412	1.301	89	97	26	17
ENSMUSG00000031628	Casp3	20.984	6.13479e-06	2.088	85.2941	63.3325	18.4611	15.0757	756	967	199	197
ENSMUSG00000027583	Zbtb46	4.95011	0.00572166	2.09226	4.2873	3.1437	0.5566	0.9948	38	48	6	13
ENSMUSG00000041845	Rhod	4.79398	0.00667007	2.09537	2.5949	2.4888	0.3711	0.6887	23	38	4	9
ENSMUSG00000056671	Prelid2	6.90116	0.00108459	2.09629	6.0924	8.3832	0.9277	2.2193	54	128	10	29
ENSMUSG00000001542	Ell2	11.3318	9.12475e-05	2.09653	18.1645	21.351	3.5252	5.2038	161	326	38	68
ENSMUSG00000024538	Ppic	6.82781	0.00114492	2.10066	6.5437	5.436	1.206	1.3775	58	83	13	18
ENSMUSG00000078795	Ceacam15	7.10225	0.000938543	2.10244	9.2515	7.6628	1.4843	2.1427	82	117	16	28
ENSMUSG00000087150	BC064078	8.20511	0.000453383	2.10667	9.4771	7.4663	2.0409	1.6836	84	114	22	22
ENSMUSG00000032867	Fbxw8	18.337	9.77703e-06	2.11087	59.232	41.7195	12.8949	9.5658	525	637	139	125
ENSMUSG00000028838	Extl1	5.56266	0.00323495	2.11215	4.5129	1.9648	1.0205	0.3826	40	30	11	5
ENSMUSG00000069833	Ahnak	41.0105	8.40255e-07	2.11458	1393.93	1800.42	321.538	388.985	12355	27490	3466	5083
ENSMUSG00000048965	Mrgpre	10.2999	0.000147877	2.11853	18.7286	10.1515	4.2674	2.1427	166	155	46	28
ENSMUSG00000026683	Nuf2	3.75324	0.0194825	2.11894	1.0154	3.3402	0.5566	0.3826	9	51	6	5
ENSMUSG00000034898	Filip1	4.02956	0.0145066	2.12026	1.0154	1.5064	0.2783	0.2296	9	23	3	3
ENSMUSG00000047798	Cd300lf	4.26201	0.0113253	2.12517	2.0308	2.6198	0.7422	0.3061	18	40	8	4
ENSMUSG00000075122	Cd80	4.89176	0.00603199	2.12762	2.9334	2.0303	0.4638	0.5357	26	31	5	7
ENSMUSG00000027603	Ggt7	16.2851	1.65796e-05	2.13079	40.3906	34.1878	9.1842	7.27	358	522	99	95
ENSMUSG00000003948	Mmd	19.9268	7.35903e-06	2.13115	70.9656	57.0451	14.8431	13.1626	629	871	160	172
ENSMUSG00000016498	Pdcd1lg2	11.3774	8.98475e-05	2.1342	19.744	15.653	4.1746	3.5202	175	239	45	46
ENSMUSG00000091568	Gm8206	4.21159	0.0119398	2.1416	1.5795	1.7028	0.1855	0.4592	14	26	2	6
ENSMUSG00000054619	Mettl7a1	9.39498	0.000232082	2.14309	15.0054	15.653	2.5048	3.9794	133	239	27	52
ENSMUSG00000019558	Slc6a8	6.80732	0.00116083	2.14332	8.1232	5.8944	1.2988	1.6071	72	90	14	21
ENSMUSG00000005233	Spc25	4.0664	0.0139146	2.14517	1.3539	1.2444	0.1855	0.3061	12	19	2	4
ENSMUSG00000066952	Myo1h	13.4537	4.08497e-05	2.14621	38.5854	27.9658	9.7408	5.0508	342	427	105	66
ENSMUSG00000029378	Areg	6.48297	0.0014853	2.14718	16.9234	4.3881	4.6385	0.3826	150	67	50	5
ENSMUSG00000041498	Kif14	4.75413	0.00693768	2.14738	1.4667	2.2268	0.2783	0.4592	13	34	3	6
ENSMUSG00000030323	Ift122	7.39932	0.000763822	2.152	10.6053	5.9599	2.7831	0.9183	94	91	30	12
ENSMUSG00000033910	Gucy1a3	11.2477	9.41757e-05	2.15445	32.0417	28.0968	5.2878	7.3466	284	429	57	96
ENSMUSG00000001403	Ube2c	5.85136	0.00251179	2.15564	2.2565	5.2395	0.6494	0.9183	20	80	7	12
ENSMUSG00000009216	Fam163b	3.49566	0.0260852	2.15859	1.4667	1.1789	0.5566	0.0765	13	18	6	1
ENSMUSG00000016487	Ppfibp1	14.85	2.49789e-05	2.1587	33.6212	27.3764	7.1432	5.9691	298	418	77	78
ENSMUSG00000002565	Scin	4.87682	0.00611949	2.16201	2.2565	2.6198	0.6494	0.3826	20	40	7	5
ENSMUSG00000046805	Mpeg1	5.10083	0.00494891	2.16248	3.6103	1.4409	0.8349	0.2296	32	22	9	3
ENSMUSG00000028599	Tnfrsf1b	31.2289	1.47333e-06	2.16519	689.122	472.865	138.504	109.28	6108	7220	1493	1428
ENSMUSG00000022574	Naprt	9.0827	0.000271527	2.16783	15.2311	8.4487	2.8758	2.0662	135	129	31	27
ENSMUSG00000034842	Art3	4.87852	0.00611297	2.16985	6.995	3.8641	0.7422	1.3775	62	59	8	18
ENSMUSG00000029641	Rasl11a	4.99475	0.00547202	2.17102	2.7077	1.8993	0.6494	0.3061	24	29	7	4
ENSMUSG00000029994	Anxa4	9.19264	0.000257182	2.18438	12.072	9.4311	2.412	2.0662	107	144	26	27
ENSMUSG00000038764	Ptpn3	8.70435	0.000332004	2.18703	13.8772	13.0988	3.8035	2.0662	123	200	41	27
ENSMUSG00000040209	Zfp704	5.16857	0.00464546	2.18954	2.9334	3.2092	0.3711	0.8418	26	49	4	11
ENSMUSG00000072294	Klf12	4.72068	0.00715516	2.19828	5.3027	1.2444	1.4843	0.0765	47	19	16	1
ENSMUSG00000025348	Itga7	9.20927	0.000256045	2.1994	11.3951	12.6403	2.8758	2.2193	101	193	31	29
ENSMUSG00000028766	Alpl	5.34605	0.00396593	2.2006	4.5129	1.7683	1.1132	0.2296	40	27	12	3
ENSMUSG00000035164	Zc3h12c	12.3667	5.99534e-05	2.21091	32.1545	10.2825	6.5866	2.2193	285	157	71	29
ENSMUSG00000038179	Slamf7	8.37714	0.000409265	2.21172	10.1541	6.8768	2.2265	1.301	90	105	24	17
ENSMUSG00000035314	Gdpd5	14.4091	2.9e-05	2.21744	50.9959	42.178	8.7203	10.178	452	644	94	133
ENSMUSG00000029771	Irf5	15.5019	2.02863e-05	2.22117	36.2161	34.1878	8.2565	6.4282	321	522	89	84
ENSMUSG00000023015	Racgap1	16.3002	1.65796e-05	2.22723	33.8469	43.0949	6.4011	9.2597	300	658	69	121
ENSMUSG00000032737	Inppl1	20.8498	6.17235e-06	2.2418	74.0118	66.8037	14.1009	14.387	656	1020	152	188
ENSMUSG00000034853	Acot11	14.5691	2.74261e-05	2.24929	24.5954	32.8124	5.4734	6.1987	218	501	59	81
ENSMUSG00000020021	Fgd6	11.332	9.12475e-05	2.25401	28.9955	28.4243	4.3602	6.8874	257	434	47	90
ENSMUSG00000083282	Ctsf	5.40387	0.00376712	2.25453	2.8206	3.2092	0.3711	0.7653	25	49	4	10
ENSMUSG00000022793	B4galt4	9.01479	0.000280814	2.26395	10.7182	10.1515	1.8554	2.2193	95	155	20	29
ENSMUSG00000029166	Mapre3	8.88892	0.000299497	2.26647	23.8056	20.1066	6.5866	2.6019	211	307	71	34
ENSMUSG00000045045	Lrfn4	7.27639	0.000828315	2.27767	6.995	5.174	1.5771	0.8418	62	79	17	11
ENSMUSG00000052751	Repin1	8.73477	0.000326736	2.28389	9.4771	8.6452	2.0409	1.5305	84	132	22	20
ENSMUSG00000043051	Disc1	4.19902	0.0120803	2.29195	1.4667	1.0479	0.1855	0.2296	13	16	2	3
ENSMUSG00000044162	Tnip3	4.60451	0.00804282	2.29522	1.5795	1.7028	0.3711	0.2296	14	26	4	3
ENSMUSG00000092526	Gm17907	4.25021	0.0114755	2.29718	1.6923	1.2444	0.1855	0.3061	15	19	2	4
ENSMUSG00000040907	Atp1a3	5.92346	0.00235835	2.29783	9.1387	6.4839	2.6903	0.6122	81	99	29	8
ENSMUSG00000047181	Samd14	7.98551	0.000521189	2.30125	7.7848	6.3529	1.5771	1.1479	69	97	17	15
ENSMUSG00000032053	Pou2af1	7.21798	0.000863962	2.30394	7.4463	7.0733	1.0205	1.6836	66	108	11	22
ENSMUSG00000031373	Car5b	5.86839	0.00247363	2.30498	3.3847	3.7331	0.8349	0.5357	30	57	9	7
ENSMUSG00000072966	Gprasp2	12.1627	6.43801e-05	2.30788	25.0467	18.9932	4.2674	4.1324	222	290	46	54
ENSMUSG00000032231	Anxa2	14.8488	2.49789e-05	2.31401	34.0725	29.1447	7.3288	5.0508	302	445	79	66
ENSMUSG00000000303	Cdh1	3.28427	0.0332199	2.31741	1.4667	1.8338	0.6494	0.0765	13	28	7	1
ENSMUSG00000030154	Klrb1f	4.98944	0.00549988	2.3182	4.2873	3.7331	0.3711	1.0714	38	57	4	14
ENSMUSG00000069830	Nlrp1a	4.56973	0.008297	2.31937	1.3539	1.5719	0.2783	0.2296	12	24	3	3
ENSMUSG00000110344	Gm45716	8.13092	0.000477215	2.31996	10.3797	4.7156	2.0409	0.8418	92	72	22	11
ENSMUSG00000045007	Tubg2	6.09409	0.00203573	2.32618	3.7232	3.6022	0.5566	0.7653	33	55	6	10
ENSMUSG00000004508	Gab2	3.80762	0.01842	2.32928	1.3539	1.0479	0.0928	0.3061	12	16	1	4
ENSMUSG00000104535	Gm42686	5.81997	0.00258113	2.33118	2.3693	3.5367	0.3711	0.6887	21	54	4	9
ENSMUSG00000022900	Ildr1	10.6767	0.00012365	2.34085	22.6774	10.086	4.824	1.5305	201	154	52	20
ENSMUSG00000035105	Egln3	12.9851	4.79582e-05	2.34197	23.4672	19.8446	4.7312	3.5202	208	303	51	46
ENSMUSG00000009092	Derl3	5.83047	0.00255822	2.34295	5.8668	2.0958	0.8349	0.5357	52	32	9	7
ENSMUSG00000032251	Irak1bp1	4.83436	0.00638593	2.34327	2.4821	1.0479	0.4638	0.1531	22	16	5	2
ENSMUSG00000055629	B4galnt4	29.2693	1.84992e-06	2.3446	176.681	134.917	35.9017	23.8763	1566	2060	387	312
ENSMUSG00000033170	Card10	5.43074	0.00366953	2.35016	3.0462	1.8338	0.5566	0.3061	27	28	6	4
ENSMUSG00000036186	Fam69b	4.57124	0.0082903	2.35556	2.1436	2.0958	0.1855	0.5357	19	32	2	7
ENSMUSG00000004328	Hif3a	7.6059	0.000663672	2.35654	10.831	13.0333	3.0614	1.6071	96	199	33	21
ENSMUSG00000021375	Kif13a	16.8295	1.40972e-05	2.36107	81.6837	68.31	12.6166	14.9992	724	1043	136	196
ENSMUSG00000034156	Tspoap1	13.1047	4.55841e-05	2.36567	108.423	95.8174	27.1814	12.6269	961	1463	293	165
ENSMUSG00000026836	Acvr1	5.27333	0.00422958	2.36724	2.3693	2.0303	0.4638	0.3061	21	31	5	4
ENSMUSG00000112230	Tmevpg1	4.39077	0.00990146	2.38647	1.5795	1.1134	0.1855	0.2296	14	17	2	3
ENSMUSG00000046591	Ticrr	7.46104	0.000732342	2.38893	7.672	6.8768	1.0205	1.5305	68	105	11	20
ENSMUSG00000005087	Cd44	25.8175	2.98225e-06	2.40181	218.651	218.749	35.3451	44.0793	1938	3340	381	576
ENSMUSG00000089929	Bcl2a1b	4.57779	0.00823921	2.40207	1.6923	1.4409	0.1855	0.3061	15	22	2	4
ENSMUSG00000033287	Kctd17	20.4544	6.76364e-06	2.40359	62.7295	47.4175	11.5034	8.571	556	724	124	112
ENSMUSG00000001247	Lsr	4.93257	0.00580204	2.40434	4.4001	2.9472	0.3711	0.8418	39	45	4	11
ENSMUSG00000054074	Skida1	4.76764	0.0068482	2.41037	1.8052	2.1613	0.4638	0.2296	16	33	5	3
ENSMUSG00000029401	Rilpl2	27.9108	2.21311e-06	2.4134	156.824	94.966	27.5525	17.9072	1390	1450	297	234
ENSMUSG00000000278	Scpep1	8.7999	0.000314931	2.41549	9.9284	11.9854	1.2988	2.5254	88	183	14	33
ENSMUSG00000034471	Caskin2	11.971	6.93787e-05	2.41629	19.2927	16.8974	3.8035	2.755	171	258	41	36
ENSMUSG00000035498	Cdcp1	9.44614	0.000226445	2.42294	13.2003	7.2698	2.3192	1.301	117	111	25	17
ENSMUSG00000026483	Fam129a	32.787	1.47333e-06	2.42527	369.833	333.494	61.7843	64.1293	3278	5092	666	838
ENSMUSG00000033538	Casp4	15.1553	2.25644e-05	2.427	45.4676	49.1858	6.4938	10.1015	403	751	70	132
ENSMUSG00000026622	Nek2	4.55381	0.00841962	2.42874	1.1282	2.9472	0.3711	0.3061	10	45	4	4
ENSMUSG00000021591	Glrx	19.0733	8.51081e-06	2.42911	48.5138	60.2543	9.8335	9.7954	430	920	106	128
ENSMUSG00000029084	Cd38	16.8689	1.40013e-05	2.43426	48.401	31.961	8.0709	6.1221	429	488	87	80
ENSMUSG00000047344	Lancl3	5.30542	0.0041149	2.43519	1.8052	2.2923	0.2783	0.3826	16	35	3	5
ENSMUSG00000009628	Tex15	5.55178	0.00326471	2.43808	3.0462	2.5543	0.3711	0.5357	27	39	4	7
ENSMUSG00000052584	Serp2	6.47919	0.00148955	2.44789	4.1744	3.4057	0.6494	0.6122	37	52	7	8
ENSMUSG00000040289	Hey1	9.0809	0.000271633	2.45042	12.5233	5.9599	2.2265	0.9948	111	91	24	13
ENSMUSG00000040298	Btbd16	7.17613	0.000886079	2.45458	5.4155	5.436	0.7422	1.0714	48	83	8	14
ENSMUSG00000024334	H2-Oa	8.25086	0.000440971	2.45732	11.8464	11.5924	2.8758	1.3775	105	177	31	18
ENSMUSG00000024989	Cep55	6.67531	0.00127759	2.45989	3.836	5.043	0.8349	0.6887	34	77	9	9
ENSMUSG00000038151	Prdm1	19.588	7.87681e-06	2.46143	56.073	49.7753	9.2769	9.1067	497	760	100	119
ENSMUSG00000006310	Zbtb32	9.44803	0.000226445	2.46315	11.8464	8.9726	1.8554	1.6836	105	137	20	22
ENSMUSG00000070390	Nlrp1b	12.5917	5.50092e-05	2.46771	19.5184	18.4692	3.3397	3.2141	173	282	36	42
ENSMUSG00000044550	Tceal3	5.10154	0.00494767	2.47169	2.4821	1.8338	0.2783	0.3826	22	28	3	5
ENSMUSG00000039450	Dcxr	9.82786	0.000184747	2.48581	12.2977	10.6755	1.8554	1.9897	109	163	20	26
ENSMUSG00000046410	Kcnk6	13.0109	4.73693e-05	2.48599	31.4776	22.9228	4.5457	4.5916	279	350	49	60
ENSMUSG00000030208	Emp1	6.80134	0.00116668	2.48791	3.836	4.3226	0.6494	0.6887	34	66	7	9
ENSMUSG00000050822	Slc29a4	6.04507	0.00212056	2.48853	3.7232	3.0782	0.4638	0.6122	33	47	5	8
ENSMUSG00000037306	Man1c1	9.77114	0.000189632	2.48966	29.8981	19.5826	3.5252	4.5916	265	299	38	60
ENSMUSG00000020914	Top2a	17.207	1.27766e-05	2.49227	32.1545	59.3374	6.6794	9.1067	285	906	72	119
ENSMUSG00000098108	Gm27008	5.65206	0.00299069	2.49764	1.918	2.8162	0.2783	0.4592	17	43	3	6
ENSMUSG00000037994	Slc9b2	9.18175	0.000258567	2.50038	16.3593	9.8896	2.1337	2.1427	145	151	23	28
ENSMUSG00000029414	Kntc1	7.35874	0.000784519	2.50091	4.5129	6.8768	0.5566	1.301	40	105	6	17
ENSMUSG00000043953	Ccrl2	13.4009	4.15993e-05	2.5045	35.0879	11.3304	5.7517	2.0662	311	173	62	27
ENSMUSG00000032220	Myo1e	12.0117	6.84691e-05	2.50472	128.731	94.3111	14.7503	21.9631	1141	1440	159	287
ENSMUSG00000020303	Stc2	5.93401	0.00233533	2.50786	3.3847	3.3402	0.7422	0.3826	30	51	8	5
ENSMUSG00000032375	Aph1b	4.70425	0.0072768	2.51825	3.159	2.9472	0.1855	0.7653	28	45	2	10
ENSMUSG00000037725	Ckap2	4.95721	0.00567978	2.51879	3.0462	3.0127	0.8349	0.2296	27	46	9	3
ENSMUSG00000027993	Trim2	11.0438	0.00010387	2.51889	13.3131	14.4086	2.1337	2.4489	118	220	23	32
ENSMUSG00000030447	Cyfip1	24.6873	3.16023e-06	2.52066	126.249	116.644	19.1105	21.3509	1119	1781	206	279
ENSMUSG00000034573	Ptpn13	34.1757	1.47333e-06	2.52772	199.019	175.589	33.0258	29.6158	1764	2681	356	387
ENSMUSG00000002104	Rapsn	4.96375	0.00564012	2.52789	3.159	1.8993	0.2783	0.4592	28	29	3	6
ENSMUSG00000040495	Chrm4	5.57085	0.00320588	2.52994	2.5949	2.7507	0.5566	0.3061	23	42	6	4
ENSMUSG00000034958	Atcay	13.3666	4.1921e-05	2.53919	28.0929	20.1066	4.1746	3.6733	249	307	45	48
ENSMUSG00000024610	Cd74	17.7202	1.16827e-05	2.5396	46.9343	40.6716	8.6275	6.0456	416	621	93	79
ENSMUSG00000091617	Gm3752	9.09441	0.000270136	2.54067	8.913	11.4614	1.8554	1.5305	79	175	20	20
ENSMUSG00000096210	H1f0	26.8693	2.73765e-06	2.54125	139.223	93.4596	24.8621	14.1574	1234	1427	268	185
ENSMUSG00000040621	Gemin8	14.096	3.2678e-05	2.54424	26.739	21.6784	4.6385	3.3672	237	331	50	44
ENSMUSG00000006476	Nsmf	17.6492	1.16847e-05	2.55412	76.9452	63.2015	10.4829	12.0912	682	965	113	158
ENSMUSG00000079396	Gm3411	5.71966	0.00281581	2.55534	1.4667	3.4712	0.2783	0.4592	13	53	3	6
ENSMUSG00000042064	Myo3b	16.2875	1.65796e-05	2.56167	37.0059	42.1125	5.1951	7.4996	328	643	56	98
ENSMUSG00000044320	1700001O22Rik	5.30179	0.00412456	2.56446	2.9334	1.3099	0.3711	0.2296	26	20	4	3
ENSMUSG00000041729	Coro2b	9.78296	0.00018876	2.56519	14.4413	11.6579	2.8758	1.454	128	178	31	19
ENSMUSG00000047751	Utf1	8.21152	0.00045163	2.5664	8.5745	5.8289	1.5771	0.7653	76	89	17	10
ENSMUSG00000046352	Gjb2	8.42632	0.000398101	2.56706	16.9234	5.567	2.1337	1.301	150	85	23	17
ENSMUSG00000099974	Bcl2a1d	12.8014	5.08907e-05	2.57831	37.6828	15.391	6.9577	1.8366	334	235	75	24
ENSMUSG00000064427	Gm22748	7.04233	0.00097467	2.58115	6.5437	2.5543	1.0205	0.3826	58	39	11	5
ENSMUSG00000042213	Zfand4	5.22534	0.00440965	2.59192	2.1436	1.5064	0.2783	0.2296	19	23	3	3
ENSMUSG00000020656	Grhl1	11.5316	8.43192e-05	2.59592	32.1545	21.0235	3.8963	4.2855	285	321	42	56
ENSMUSG00000028718	Stil	5.73353	0.00278691	2.59813	2.1436	3.4712	0.4638	0.3826	19	53	5	5
ENSMUSG00000096003	Gm3500	8.4938	0.000380424	2.59851	14.5541	14.2122	1.3915	2.9845	129	217	15	39
ENSMUSG00000024901	Peli3	4.80433	0.00659276	2.59922	2.2565	2.1613	0.5566	0.1531	20	33	6	2
ENSMUSG00000029822	Osbpl3	26.3834	2.80572e-06	2.60251	104.135	87.4997	17.4406	13.1626	923	1336	188	172
ENSMUSG00000039007	Cpq	4.50826	0.00882509	2.60466	6.7694	7.2043	2.2265	0.3061	60	110	24	4
ENSMUSG00000042751	Nmnat2	5.18352	0.0045747	2.60606	2.3693	1.3754	0.2783	0.2296	21	21	3	3
ENSMUSG00000000869	Il4	5.10391	0.00493713	2.60859	2.1436	1.9648	0.1855	0.3826	19	30	2	5
ENSMUSG00000028597	Gpx7	5.9679	0.00226547	2.61235	4.1744	2.3578	0.4638	0.4592	37	36	5	6
ENSMUSG00000022425	Enpp2	3.00785	0.0457709	2.61525	2.4821	1.7028	1.1132	0	22	26	12	0
ENSMUSG00000025314	Ptprj	16.9786	1.3596e-05	2.61604	64.7603	52.1331	8.442	9.5658	574	796	91	125
ENSMUSG00000043110	Lrrn4	5.29614	0.00414409	2.61827	1.8052	1.8338	0.2783	0.2296	16	28	3	3
ENSMUSG00000086610	Gm15408	6.30683	0.00170125	2.61951	5.077	2.2923	0.9277	0.2296	45	35	10	3
ENSMUSG00000087281	Gm16015	5.32452	0.00404057	2.62004	2.7077	1.1134	0.3711	0.1531	24	17	4	2
ENSMUSG00000039153	Runx2	10.7364	0.000120717	2.62211	57.7653	45.5837	12.7094	4.2855	512	696	137	56
ENSMUSG00000040563	Plppr2	6.31184	0.0016931	2.63323	3.9488	2.4888	0.6494	0.3061	35	38	7	4
ENSMUSG00000057315	Arhgap24	6.34767	0.00164358	2.64306	4.8514	2.1613	0.8349	0.2296	43	33	9	3
ENSMUSG00000034792	Gna15	14.7537	2.57478e-05	2.64394	27.3031	31.83	4.9168	4.2855	242	486	53	56
ENSMUSG00000066026	Dhrs3	15.8061	1.86779e-05	2.64481	30.1237	32.6814	4.2674	5.2803	267	499	46	69
ENSMUSG00000027646	Src	18.7386	9.11931e-06	2.64503	59.232	53.8359	7.9782	9.1832	525	822	86	120
ENSMUSG00000032511	Scn5a	5.61597	0.00308051	2.64712	3.4975	1.7683	0.6494	0.1531	31	27	7	2
ENSMUSG00000060591	Ifitm2	4.9445	0.00575054	2.65129	1.0154	1.5064	0.0928	0.2296	9	23	1	3
ENSMUSG00000028551	Cdkn2c	10.2194	0.000153607	2.65132	14.5541	17.2249	1.5771	3.1376	129	263	17	41
ENSMUSG00000032218	Ccnb2	8.87426	0.000301452	2.65223	5.4155	10.0205	0.9277	1.3775	48	153	10	18
ENSMUSG00000032238	Rora	22.2412	4.65713e-06	2.65511	166.865	142.58	30.5211	17.9838	1479	2177	329	235
ENSMUSG00000039114	Nrn1	10.0993	0.000161415	2.65568	53.2524	28.3588	5.3806	6.5048	472	433	58	85
ENSMUSG00000034177	Rnf43	31.8064	1.47333e-06	2.65645	140.916	147.754	22.5429	21.7336	1249	2256	243	284
ENSMUSG00000094370	Gm3373	5.66262	0.00296003	2.66422	2.5949	2.2268	0.4638	0.2296	23	34	5	3
ENSMUSG00000001039	B9d1	4.78958	0.00669791	2.66872	1.8052	1.1789	0.3711	0.0765	16	18	4	1
ENSMUSG00000048349	Pou4f1	5.19703	0.00452522	2.67017	2.2565	1.1134	0.2783	0.1531	20	17	3	2
ENSMUSG00000030259	Rassf8	6.53763	0.00142567	2.68608	3.7232	2.9472	0.5566	0.3826	33	45	6	5
ENSMUSG00000030545	Pex11a	7.93134	0.0005379	2.6913	7.7848	5.567	1.3915	0.6122	69	85	15	8
ENSMUSG00000027864	Ptgfrn	19.5771	7.87681e-06	2.69317	52.3498	43.8808	7.5143	6.7343	464	670	81	88
ENSMUSG00000028864	Hgf	6.40746	0.00157275	2.69889	9.8156	4.3881	0.8349	1.0714	87	67	9	14
ENSMUSG00000040488	Ltbp4	7.77841	0.000593398	2.70484	6.0924	4.7156	0.8349	0.6887	54	72	9	9
ENSMUSG00000044258	Ctla2a	10.1122	0.000160611	2.70635	11.0566	15.653	2.1337	1.8366	98	239	23	24
ENSMUSG00000102561	Gm37039	6.53078	0.00143424	2.70697	8.3489	4.0606	0.7422	0.9183	74	62	8	12
ENSMUSG00000074570	Cass4	9.78673	0.000188604	2.70952	13.0875	9.1036	2.2265	1.0714	116	139	24	14
ENSMUSG00000038692	Hoxb4	8.78542	0.000316522	2.71507	9.4771	17.0939	0.7422	3.0611	84	261	8	40
ENSMUSG00000070803	Cited4	6.33958	0.00165684	2.72023	2.8206	3.3402	0.4638	0.3826	25	51	5	5
ENSMUSG00000059994	Fcrl1	13.1828	4.46523e-05	2.7211	19.8568	21.7439	2.5975	3.3672	176	332	28	44
ENSMUSG00000074802	Gas2l3	4.19124	0.0121689	2.72793	1.918	2.0303	0.5566	0.0765	17	31	6	1
ENSMUSG00000036067	Slc2a6	6.59307	0.0013621	2.73786	5.077	2.6852	0.5566	0.4592	45	41	6	6
ENSMUSG00000056749	Nfil3	20.1333	7.19704e-06	2.74021	92.1763	20.6305	13.9154	2.6019	817	315	150	34
ENSMUSG00000033900	Map9	5.94921	0.00230552	2.7403	3.7232	1.5064	0.5566	0.1531	33	23	6	2
ENSMUSG00000001249	Hpn	10.6896	0.000122936	2.75111	14.4413	11.3304	2.3192	1.3775	128	173	25	18
ENSMUSG00000040584	Abcb1a	26.6491	2.77758e-06	2.75205	134.71	153.059	17.0695	23.7998	1194	2337	184	311
ENSMUSG00000056413	Adap1	22.5588	4.65713e-06	2.75639	73.4477	52.5915	10.7612	7.27	651	803	116	95
ENSMUSG00000045103	Dmd	6.76242	0.00120146	2.77049	2.3693	4.4536	0.2783	0.6122	21	68	3	8
ENSMUSG00000020085	Aifm2	5.69056	0.00289515	2.77173	6.2053	3.1437	1.2988	0.1531	55	48	14	2
ENSMUSG00000095115	Itpripl2	10.0452	0.00016538	2.77806	48.401	32.6159	9.5552	2.4489	429	498	103	32
ENSMUSG00000042363	Lgalsl	12.2856	6.17875e-05	2.78325	18.7286	14.4086	2.6903	1.9132	166	220	29	25
ENSMUSG00000021575	Ahrr	5.05858	0.00516337	2.7835	1.0154	1.2444	0.0928	0.1531	9	19	1	2
ENSMUSG00000034584	Exph5	5.80781	0.00260733	2.78637	2.5949	2.6198	0.4638	0.2296	23	40	5	3
ENSMUSG00000048327	Ckap2l	5.79439	0.00264098	2.78821	1.3539	3.9296	0.2783	0.3826	12	60	3	5
ENSMUSG00000025321	Itgb8	17.6428	1.16847e-05	2.78966	109.777	79.313	12.1528	13.6217	973	1211	131	178
ENSMUSG00000026193	Fn1	5.21459	0.00445305	2.79304	2.1436	1.1789	0.3711	0.0765	19	18	4	1
ENSMUSG00000026880	Stom	6.38015	0.00160817	2.79791	3.2719	3.7331	0.2783	0.6122	29	57	3	8
ENSMUSG00000062995	Ica1	7.54168	0.000695272	2.79923	5.754	3.9296	0.8349	0.4592	51	60	9	6
ENSMUSG00000027715	Ccna2	7.35161	0.000785282	2.80059	2.3693	7.6628	0.4638	0.8418	21	117	5	11
ENSMUSG00000040658	Dnph1	8.09168	0.00049064	2.80346	5.754	6.2219	0.6494	0.9183	51	95	7	12
ENSMUSG00000054555	Adam12	9.39768	0.000231897	2.80435	8.8002	9.2346	1.3915	1.0714	78	141	15	14
ENSMUSG00000038070	Cntln	13.7827	3.64575e-05	2.81158	23.58	23.7742	3.7108	2.8315	209	363	40	37
ENSMUSG00000027536	Chmp4c	7.42464	0.000752021	2.81512	3.9488	5.6325	0.6494	0.6122	35	86	7	8
ENSMUSG00000043542	Zc2hc1a	5.24851	0.00431077	2.8175	1.4667	1.5064	0.1855	0.1531	13	23	2	2
ENSMUSG00000090691	Gm3667	12.6979	5.23868e-05	2.819	20.1953	18.5347	2.412	2.755	179	283	26	36
ENSMUSG00000029121	Crmp1	22.6534	4.65713e-06	2.83131	64.5347	61.6952	9.1842	7.9588	572	942	99	104
ENSMUSG00000026009	Icos	33.1169	1.47333e-06	2.83396	350.428	324.98	42.8594	48.0587	3106	4962	462	628
ENSMUSG00000078945	Naip2	18.1651	1.03587e-05	2.83411	38.3598	42.309	5.6589	5.2803	340	646	61	69
ENSMUSG00000026478	Lamc1	22.3006	4.65713e-06	2.8363	126.587	97.5203	14.6575	15.1523	1122	1489	158	198
ENSMUSG00000025809	Itgb1	41.4889	8.40255e-07	2.8368	605.633	512.423	77.184	73.3125	5368	7824	832	958
ENSMUSG00000033952	Aspm	7.66435	0.000638988	2.84596	2.5949	6.8768	0.2783	0.9183	23	105	3	12
ENSMUSG00000066129	Kndc1	6.88766	0.0010953	2.8516	3.3847	4.9775	0.2783	0.7653	30	76	3	10
ENSMUSG00000032374	Plod2	9.01899	0.0002805	2.85214	10.9438	8.9072	1.8554	0.8418	97	136	20	11
ENSMUSG00000004633	Chn2	12.4042	5.91916e-05	2.85598	16.6978	17.1594	2.0409	2.3723	148	262	22	31
ENSMUSG00000018925	Heatr9	5.06974	0.00510677	2.85801	1.2411	1.1134	0.1855	0.0765	11	17	2	1
ENSMUSG00000000489	Pdgfb	7.46347	0.000731183	2.86043	5.1899	7.7283	1.0205	0.6887	46	118	11	9
ENSMUSG00000015968	Cacna1d	8.41199	0.000401186	2.86202	7.7848	5.043	0.9277	0.6887	69	77	10	9
ENSMUSG00000028874	Fgr	6.64925	0.00130247	2.86229	6.3181	3.4057	1.1132	0.2296	56	52	12	3
ENSMUSG00000062044	Lmtk3	10.8289	0.000115291	2.86416	14.4413	12.8368	1.5771	1.9132	128	196	17	25
ENSMUSG00000030424	Zfp939	4.89824	0.00599232	2.8667	1.4667	1.3754	0.2783	0.0765	13	21	3	1
ENSMUSG00000034818	Celf5	4.7318	0.00706968	2.86831	2.0308	1.8338	0.4638	0.0765	18	28	5	1
ENSMUSG00000097709	2810429I04Rik	5.14991	0.00473152	2.86942	2.5949	1.3099	0.1855	0.2296	23	20	2	3
ENSMUSG00000030917	Tmem159	6.51451	0.0014488	2.87011	3.9488	2.3578	0.5566	0.2296	35	36	6	3
ENSMUSG00000037474	Dtl	10.0445	0.00016538	2.87522	10.2669	10.0205	1.4843	1.1479	91	153	16	15
ENSMUSG00000031438	Rnf128	7.41744	0.000755037	2.8771	5.1899	7.5318	0.3711	1.2244	46	115	4	16
ENSMUSG00000036273	Lrrk2	6.01895	0.0021684	2.87966	3.2719	1.7683	0.4638	0.1531	29	27	5	2
ENSMUSG00000029001	Fbxo44	7.09054	0.000944337	2.88627	5.4155	2.4888	0.6494	0.3061	48	38	7	4
ENSMUSG00000012889	Podnl1	25.3816	3.13523e-06	2.8885	101.315	69.3579	12.7094	9.4128	898	1059	137	123
ENSMUSG00000027412	Lpin3	6.21633	0.00183665	2.89163	3.0462	2.0958	0.3711	0.2296	27	32	4	3
ENSMUSG00000002808	Epdr1	5.37129	0.00387295	2.8933	1.918	1.1134	0.2783	0.0765	17	17	3	1
ENSMUSG00000005413	Hmox1	7.8962	0.000551161	2.91381	7.3335	3.4712	0.8349	0.4592	65	53	9	6
ENSMUSG00000066438	Plekhd1	7.34364	0.000788878	2.92164	5.1899	3.4712	0.5566	0.4592	46	53	6	6
ENSMUSG00000053914	Kdm4d	5.67708	0.00292469	2.92268	3.3847	1.4409	0.2783	0.2296	30	22	3	3
ENSMUSG00000022015	Tnfsf11	21.3889	5.66423e-06	2.93112	115.756	96.8653	17.5334	9.9485	1026	1479	189	130
ENSMUSG00000022322	Shcbp1	5.10951	0.00490915	2.93409	1.0154	2.2923	0.1855	0.1531	9	35	2	2
ENSMUSG00000079657	Rab26	5.62545	0.00305778	2.93482	3.2719	1.0479	0.2783	0.1531	29	16	3	2
ENSMUSG00000025555	Farp1	15.777	1.86779e-05	2.93972	31.3648	27.4419	4.2674	3.1376	278	419	46	41
ENSMUSG00000039021	Ttc16	5.64362	0.0030131	2.94288	5.754	2.0958	0.3711	0.4592	51	32	4	6
ENSMUSG00000015880	Ncapg	6.61383	0.00133886	2.9508	3.3847	7.0733	0.7422	0.5357	30	108	8	7
ENSMUSG00000031255	Sytl4	4.28231	0.0111137	2.95861	1.0154	2.0958	0.2783	0.0765	9	32	3	1
ENSMUSG00000033470	Cysltr2	10.369	0.000142399	2.96545	12.1849	8.9726	1.5771	0.9948	108	137	17	13
ENSMUSG00000040183	Ankrd6	13.5924	3.88724e-05	2.97672	16.2465	22.7918	1.9482	2.755	144	348	21	36
ENSMUSG00000050107	Gsg2	19.4644	8.09092e-06	2.98376	57.0884	55.1458	6.03	7.4231	506	842	65	97
ENSMUSG00000054672	5830411N06Rik	6.47583	0.00149316	2.98862	2.5949	2.8162	0.2783	0.3061	23	43	3	4
ENSMUSG00000019256	Ahr	25.6836	2.98225e-06	2.9906	95.7866	76.7587	12.4311	8.6475	849	1172	134	113
ENSMUSG00000042489	Clspn	7.0695	0.00095864	2.99122	2.8206	7.3353	0.5566	0.6122	25	112	6	8
ENSMUSG00000108660	Gm21284	5.33927	0.00398953	2.99873	2.9334	1.3754	0.1855	0.2296	26	21	2	3
ENSMUSG00000019852	Arfgef3	6.3485	0.00164299	3	6.7694	4.912	0.3711	0.9183	60	75	4	12
ENSMUSG00000006342	Susd2	15.8562	1.86409e-05	3.00528	39.3752	29.8652	4.0818	4.0559	349	456	44	53
ENSMUSG00000040204	Pclaf	10.3991	0.000141012	3.02125	5.4155	15.0636	0.7422	1.6071	48	230	8	21
ENSMUSG00000096141	Dnah7a	16.1003	1.75363e-05	3.02275	53.0267	31.6335	5.2878	4.5151	470	483	57	59
ENSMUSG00000063568	Jazf1	8.32362	0.000423586	3.02839	12.8618	7.2043	2.0409	0.4592	114	110	22	6
ENSMUSG00000043079	Synpo	17.4207	1.23805e-05	3.03464	96.802	66.9347	8.9058	9.8719	858	1022	96	129
ENSMUSG00000047415	Gpr68	31.0636	1.47333e-06	3.03775	152.649	179.518	16.3274	22.4223	1353	2741	176	293
ENSMUSG00000026764	Kif5c	13.3665	4.1921e-05	3.03819	25.1595	21.8749	3.5252	2.0662	223	334	38	27
ENSMUSG00000051000	Fam160a1	11.1405	9.96571e-05	3.04224	16.0208	11.2649	2.1337	1.0714	142	172	23	14
ENSMUSG00000020330	Hmmr	6.45413	0.00151996	3.04237	1.2411	3.4057	0.0928	0.3826	11	52	1	5
ENSMUSG00000032369	Plscr1	20.1899	7.19704e-06	3.04326	52.0113	47.221	5.7517	5.7395	461	721	62	75
ENSMUSG00000031286	Glt28d2	5.30437	0.00411522	3.04331	1.6923	1.1134	0.0928	0.1531	15	17	1	2
ENSMUSG00000054889	Dsp	8.0702	0.000493877	3.0509	8.913	6.9423	0.6494	1.0714	79	106	7	14
ENSMUSG00000047880	Cxcr5	24.7876	3.16023e-06	3.0545	86.1967	70.9953	9.5552	8.571	764	1084	103	112
ENSMUSG00000039891	Txlnb	7.55946	0.000686341	3.05665	5.3027	4.1261	0.4638	0.5357	47	63	5	7
ENSMUSG00000040350	Trim7	6.21289	0.00183912	3.06801	3.3847	1.8338	0.2783	0.2296	30	28	3	3
ENSMUSG00000026121	Sema4c	8.58097	0.00036008	3.0682	9.5899	3.3402	1.0205	0.3826	85	51	11	5
ENSMUSG00000027469	Tpx2	7.97101	0.000526678	3.06972	2.4821	8.1867	0.3711	0.7653	22	125	4	10
ENSMUSG00000032656	2018-03-03	12.046	6.74286e-05	3.0735	26.739	24.4947	2.1337	3.5202	237	374	23	46
ENSMUSG00000004698	Hdac9	8.01758	0.000509851	3.07376	19.4055	16.046	3.5252	0.8418	172	245	38	11
ENSMUSG00000002055	Spag5	7.667	0.000638007	3.07714	3.2719	5.305	0.3711	0.5357	29	81	4	7
ENSMUSG00000031618	Nr3c2	10.0226	0.000166503	3.07741	7.672	10.348	0.8349	1.1479	68	158	9	15
ENSMUSG00000028716	Pdzk1ip1	6.30287	0.00170666	3.08064	10.9438	3.4057	0.6494	0.7653	97	52	7	10
ENSMUSG00000014599	Csf1	12.9037	4.93839e-05	3.08085	76.2682	52.526	5.7517	8.3414	676	802	62	109
ENSMUSG00000051236	Msrb3	4.09093	0.0135577	3.08404	1.2411	1.2444	0	0.3061	11	19	0	4
ENSMUSG00000020185	E2f7	6.42404	0.00155611	3.08689	2.5949	2.4888	0.2783	0.2296	23	38	3	3
ENSMUSG00000056529	Ptafr	6.40734	0.00157275	3.08917	1.5795	4.9775	0.2783	0.3826	14	76	3	5
ENSMUSG00000020897	Aurkb	7.45333	0.000736622	3.10307	2.1436	5.6325	0.1855	0.6122	19	86	2	8
ENSMUSG00000026883	Dab2ip	9.88309	0.000180507	3.10543	17.2619	10.872	2.5048	0.7653	153	166	27	10
ENSMUSG00000021759	Plpp1	6.6551	0.00129907	3.10919	8.3489	4.6501	0.4638	0.8418	74	71	5	11
ENSMUSG00000095195	Gm3005	7.73317	0.000606378	3.11263	5.8668	5.174	0.8349	0.3826	52	79	9	5
ENSMUSG00000022416	Cacna1i	4.66263	0.00758702	3.11561	1.3539	2.6852	0	0.5357	12	41	0	7
ENSMUSG00000079391	Gm2974	4.86015	0.00621109	3.11654	1.8052	3.8641	0.4638	0.1531	16	59	5	2
ENSMUSG00000026796	Fam129b	9.20435	0.000256142	3.13119	7.8976	7.9247	1.0205	0.6887	70	121	11	9
ENSMUSG00000079410	Gm2897	8.94177	0.000290715	3.13239	7.3335	7.0078	0.9277	0.6122	65	107	10	8
ENSMUSG00000006301	Tmbim1	12.9195	4.91206e-05	3.13389	25.6108	18.0108	3.3397	1.5305	227	275	36	20
ENSMUSG00000045095	Magi1	7.79563	0.000585549	3.13392	5.9796	3.2747	0.6494	0.3061	53	50	7	4
ENSMUSG00000027907	S100a11	23.2192	4.38691e-06	3.14027	96.2379	73.5495	9.3697	8.9536	853	1123	101	117
ENSMUSG00000004612	Nkg7	11.4324	8.74639e-05	3.14342	29.2211	11.1994	2.5048	1.6836	259	171	27	22
ENSMUSG00000029759	Pon3	9.90446	0.000178359	3.14387	7.2207	10.1515	0.8349	0.9948	64	155	9	13
ENSMUSG00000041842	Fhdc1	12.2425	6.24716e-05	3.14752	15.7952	14.2776	1.6698	1.5305	140	218	18	20
ENSMUSG00000087598	Zfp111	6.52387	0.00144296	3.15437	2.3693	2.8817	0.1855	0.3061	21	44	2	4
ENSMUSG00000099767	Gm28884	6.02803	0.00215114	3.16304	2.1436	1.7028	0.1855	0.1531	19	26	2	2
ENSMUSG00000006711	D130043K22Rik	6.12131	0.00198896	3.1736	3.159	2.2923	0.1855	0.3061	28	35	2	4
ENSMUSG00000042377	Fam83g	8.78595	0.000316522	3.17431	8.0104	4.7156	0.8349	0.4592	71	72	9	6
ENSMUSG00000011008	Mcoln2	6.95087	0.00104501	3.18464	3.159	3.0782	0.2783	0.3061	28	47	3	4
ENSMUSG00000026463	Atp2b4	10.1426	0.000157958	3.18598	286.119	213.379	48.24	10.2546	2536	3258	520	134
ENSMUSG00000031004	Mki67	22.8555	4.62643e-06	3.19274	53.9293	96.7998	6.7722	9.1832	478	1478	73	120
ENSMUSG00000024034	Tmprss3	7.85843	0.000563991	3.19319	15.0054	2.8162	1.1132	0.5357	133	43	12	7
ENSMUSG00000036499	Eea1	24.9093	3.16023e-06	3.19551	146.895	131.774	13.0805	15.841	1302	2012	141	207
ENSMUSG00000021313	Ryr2	12.492	5.70461e-05	3.20219	60.0218	52.919	8.9986	3.3672	532	808	97	44
ENSMUSG00000012443	Kif11	10.7443	0.000120256	3.20405	6.7694	15.391	0.5566	1.6836	60	235	6	22
ENSMUSG00000020493	Prr11	6.21923	0.0018329	3.20979	1.4667	2.2923	0.0928	0.2296	13	35	1	3
ENSMUSG00000008999	Bmp7	22.7778	4.65713e-06	3.21059	76.9452	87.6307	6.8649	10.025	682	1338	74	131
ENSMUSG00000021876	Rnase4	9.59354	0.000208435	3.21928	13.7644	14.7361	0.8349	1.9897	122	225	9	26
ENSMUSG00000039217	Il18	5.90276	0.00239965	3.22223	1.2411	1.1134	0.0928	0.0765	11	17	1	1
ENSMUSG00000030103	Bhlhe40	38.3262	1.07026e-06	3.22463	359.679	94.1146	37.6643	9.5658	3188	1437	406	125
ENSMUSG00000051339	2900026A02Rik	14.2866	3.06245e-05	3.22708	41.2932	20.5651	5.0095	1.5305	366	314	54	20
ENSMUSG00000037129	Tmprss13	7.21785	0.000863962	3.22943	5.3027	2.0958	0.5566	0.1531	47	32	6	2
ENSMUSG00000031028	Tub	7.80442	0.000584008	3.24198	4.9642	5.5015	0.6494	0.3826	44	84	7	5
ENSMUSG00000045394	Epcam	12.8102	5.08617e-05	3.26548	26.6262	14.6706	2.2265	1.7601	236	224	24	23
ENSMUSG00000024064	Galnt14	4.90393	0.00595809	3.2656	5.9796	1.9648	0.1855	0.4592	53	30	2	6
ENSMUSG00000033147	Slc22a15	22.3976	4.65713e-06	3.26769	71.1912	47.745	7.3288	4.5916	631	729	79	60
ENSMUSG00000096351	Samd11	7.20716	0.000868913	3.27022	7.7848	3.6022	0.4638	0.5357	69	55	5	7
ENSMUSG00000085133	B930095G15Rik	9.42608	0.000229182	3.28119	11.7336	7.9902	0.8349	0.9948	104	122	9	13
ENSMUSG00000034435	Tmem30b	5.78302	0.00266046	3.28665	2.0308	1.3099	0.0928	0.1531	18	20	1	2
ENSMUSG00000039232	Stx11	26.8846	2.73765e-06	3.29161	111.356	76.6277	11.6889	6.9639	987	1170	126	91
ENSMUSG00000043629	1700019D03Rik	7.69174	0.000626941	3.29408	6.4309	5.3705	0.3711	0.6887	57	82	4	9
ENSMUSG00000027276	Jag1	6.71303	0.00124682	3.29454	3.3847	5.698	0.5566	0.3061	30	87	6	4
ENSMUSG00000015396	Cd83	33.9163	1.47333e-06	3.30389	168.783	138.323	16.1418	13.7748	1496	2112	174	180
ENSMUSG00000049191	Rgag4	7.72412	0.000610558	3.3041	7.5591	7.3353	1.1132	0.3826	67	112	12	5
ENSMUSG00000029797	Sspo	14.2186	3.10084e-05	3.30546	26.2877	18.9932	2.3192	1.9897	233	290	25	26
ENSMUSG00000107881	Gm44250	9.54934	0.00021315	3.30622	8.2361	7.9902	0.6494	0.8418	73	122	7	11
ENSMUSG00000063354	Slc39a4	15.2597	2.16858e-05	3.30681	44.9035	32.7469	3.4325	3.9029	398	500	37	51
ENSMUSG00000029102	Hgfac	8.30387	0.000427845	3.30766	7.7848	4.912	0.9277	0.3061	69	75	10	4
ENSMUSG00000026715	Serpinc1	10.5962	0.000127371	3.30937	13.5387	10.741	1.0205	1.2244	120	164	11	16
ENSMUSG00000085768	Gm13707	7.05013	0.000969068	3.31693	4.6257	3.2092	0.2783	0.3826	41	49	3	5
ENSMUSG00000001506	Col1a1	7.38036	0.000773368	3.32011	4.0616	3.6677	0.2783	0.3826	36	56	3	5
ENSMUSG00000068566	Myadm	8.56775	0.000363416	3.32066	4.5129	6.4839	0.3711	0.6122	40	99	4	8
ENSMUSG00000044072	Eml6	8.62093	0.000351828	3.32661	4.2873	6.7459	0.3711	0.6122	38	103	4	8
ENSMUSG00000031428	Zcchc18	18.2762	9.95653e-06	3.32842	42.9855	32.8124	4.1746	3.0611	381	501	45	40
ENSMUSG00000054850	Smim10l2a	11.3051	9.22518e-05	3.32903	15.5696	10.217	1.2988	1.0714	138	156	14	14
ENSMUSG00000026285	Pdcd1	24.7712	3.16023e-06	3.32953	177.922	109.702	14.6575	12.4738	1577	1675	158	163
ENSMUSG00000015533	Itga2	8.96983	0.000285955	3.33595	7.7848	9.4311	1.0205	0.6122	69	144	11	8
ENSMUSG00000048521	Cxcr6	11.647	7.99902e-05	3.35673	13.99	15.1291	1.5771	1.1479	124	231	17	15
ENSMUSG00000038725	Pkhd1l1	6.31499	0.00168833	3.36237	4.6257	3.2747	0.1855	0.4592	41	50	2	6
ENSMUSG00000036587	Fut7	8.908	0.000296652	3.36273	9.1387	5.5015	0.6494	0.6122	81	84	7	8
ENSMUSG00000020439	Smtn	7.08638	0.000947155	3.36688	1.8052	3.9296	0.0928	0.3826	16	60	1	5
ENSMUSG00000020865	Abcc3	10.397	0.000141012	3.36859	11.1695	7.8593	1.0205	0.6887	99	120	11	9
ENSMUSG00000038068	Rnf144b	4.29188	0.0109801	3.4027	1.6923	1.0479	0	0.2296	15	16	0	3
ENSMUSG00000111546	RP24-233B16.8	10.4484	0.000136971	3.40529	23.8056	4.5191	1.7626	0.6122	211	69	19	8
ENSMUSG00000110697	Gm45802	13.8907	3.50165e-05	3.41387	22.3389	19.3862	2.2265	1.5305	198	296	24	20
ENSMUSG00000040717	Il17rd	7.35562	0.000785245	3.41721	5.6411	4.4536	0.2783	0.5357	50	68	3	7
ENSMUSG00000028392	Bspry	7.64679	0.000646151	3.42355	6.0924	3.4712	0.3711	0.3826	54	53	4	5
ENSMUSG00000032174	Icam5	7.8367	0.000571588	3.42662	5.754	3.7331	0.3711	0.3826	51	57	4	5
ENSMUSG00000112765	RP23-179D3.4	6.59507	0.00136005	3.43238	2.8206	1.8993	0.1855	0.1531	25	29	2	2
ENSMUSG00000015966	Il17rb	14.5004	2.80846e-05	3.4419	29.4468	35.8906	3.4325	2.4489	261	548	37	32
ENSMUSG00000042284	Itga1	6.21539	0.00183665	3.44752	1.1282	1.6373	0.0928	0.0765	10	25	1	1
ENSMUSG00000041907	Gpr45	7.56292	0.000685127	3.4546	4.4001	3.9951	0.4638	0.2296	39	61	5	3
ENSMUSG00000030257	Srgap3	7.50744	0.000711182	3.45515	4.2873	3.3402	0.2783	0.3061	38	51	3	4
ENSMUSG00000039943	Plcb4	22.2325	4.65713e-06	3.45539	64.1962	64.2494	6.3083	5.0508	569	981	68	66
ENSMUSG00000041351	Rap1gap	6.20032	0.00185595	3.46347	4.1744	1.8338	0.1855	0.2296	37	28	2	3
ENSMUSG00000025473	Adam8	15.2835	2.16764e-05	3.48893	29.5596	34.2533	3.1542	2.3723	262	523	34	31
ENSMUSG00000038152	5033430I15Rik	6.05981	0.00209477	3.50674	3.0462	2.4233	0.0928	0.3061	27	37	1	4
ENSMUSG00000075591	Gm10874	5.56108	0.0032381	3.50843	1.0154	1.3099	0	0.1531	9	20	0	2
ENSMUSG00000049608	Gpr55	19.3463	8.31834e-06	3.5109	41.5188	43.4224	3.4325	3.6733	368	663	37	48
ENSMUSG00000043099	Hic1	18.7057	9.11931e-06	3.51103	42.4214	45.3217	4.0818	3.3672	376	692	44	44
ENSMUSG00000031497	Tnfsf13b	8.04464	0.000501576	3.51886	6.2053	3.9296	0.3711	0.3826	55	60	4	5
ENSMUSG00000068129	Cst7	16.949	1.36547e-05	3.52018	76.4939	71.2572	4.5457	7.4996	678	1088	49	98
ENSMUSG00000038576	Susd4	9.76234	0.000190413	3.5269	10.9438	12.6403	1.2988	0.6887	97	193	14	9
ENSMUSG00000036256	Igfbp7	4.53132	0.00861392	3.53677	1.8052	1.1789	0	0.2296	16	18	0	3
ENSMUSG00000046546	Fam43a	11.7257	7.74526e-05	3.5432	68.9348	28.4898	3.7108	3.9029	611	435	40	51
ENSMUSG00000026605	Cenpf	8.46371	0.000388463	3.57685	3.6103	7.5973	0.3711	0.4592	32	116	4	6
ENSMUSG00000104213	Ighd	10.9147	0.000110701	3.57758	10.1541	10.479	0.8349	0.7653	90	160	9	10
ENSMUSG00000094628	Gm3252	10.156	0.000157234	3.58803	7.3335	13.4262	0.3711	1.2244	65	205	4	16
ENSMUSG00000026872	Zeb2	6.71621	0.00124524	3.59276	1.8052	1.3099	0.0928	0.0765	16	20	1	1
ENSMUSG00000024754	Tmem2	17.0123	1.34981e-05	3.60638	42.1957	32.6814	2.8758	2.908	374	499	31	38
ENSMUSG00000024737	Slc15a3	8.8508	0.000305673	3.62354	10.831	5.7635	0.5566	0.6122	96	88	6	8
ENSMUSG00000031995	St14	15.8948	1.85553e-05	3.62369	39.6008	23.9707	2.6903	2.1427	351	366	29	28
ENSMUSG00000016382	Pls3	4.79993	0.00662251	3.63149	1.4667	1.4409	0.2783	0	13	22	3	0
ENSMUSG00000045039	Megf8	12.6123	5.46834e-05	3.63166	15.4567	14.6706	1.206	1.0714	137	224	13	14
ENSMUSG00000032377	Plscr4	6.81105	0.00115886	3.63499	1.5795	1.5719	0.0928	0.0765	14	24	1	1
ENSMUSG00000048763	Hoxb3	7.28148	0.000826372	3.64228	1.3539	4.0606	0.0928	0.2296	12	62	1	3
ENSMUSG00000025151	Maged1	10.0731	0.000163477	3.65451	11.5079	8.3832	0.6494	0.7653	102	128	7	10
ENSMUSG00000047013	Fbxo41	6.87988	0.00110184	3.65745	2.3693	1.8338	0.1855	0.0765	21	28	2	1
ENSMUSG00000011171	Vipr2	7.51658	0.00070615	3.65786	2.7077	3.7331	0.1855	0.2296	24	57	2	3
ENSMUSG00000076614	Ighg1	5.3493	0.00395811	3.66048	1.5795	2.1613	0	0.3061	14	33	0	4
ENSMUSG00000026069	Il1rl1	20.0531	7.19704e-06	3.66217	47.1599	88.2201	4.7312	5.663	418	1347	51	74
ENSMUSG00000030124	Lag3	14.1435	3.21739e-05	3.6638	99.3969	65.4283	4.824	7.1935	881	999	52	94
ENSMUSG00000050335	Lgals3	5.7426	0.00276464	3.67621	3.159	6.2219	0.5566	0.1531	28	95	6	2
ENSMUSG00000020120	Plek	9.15173	0.000262801	3.68292	6.8822	5.436	0.4638	0.3826	61	83	5	5
ENSMUSG00000041431	Ccnb1	6.65053	0.00130151	3.68491	3.0462	4.4536	0.3711	0.1531	27	68	4	2
ENSMUSG00000091563	Gm8108	5.00367	0.00542813	3.69513	1.1282	1.3754	0.1855	0	10	21	2	0
ENSMUSG00000042286	Stab1	8.28603	0.000432091	3.70846	5.3027	3.7986	0.3711	0.2296	47	58	4	3
ENSMUSG00000039208	Metrnl	6.92128	0.00106763	3.71206	2.1436	1.3099	0.0928	0.0765	19	20	1	1
ENSMUSG00000020728	Cep112	7.15344	0.000901661	3.726	2.8206	1.7028	0.1855	0.0765	25	26	2	1
ENSMUSG00000045291	E330021D16Rik	7.48852	0.00071927	3.72971	3.7232	3.1437	0.1855	0.2296	33	48	2	3
ENSMUSG00000038217	Tlcd2	6.94961	0.00104567	3.73745	5.3027	2.9472	0.1855	0.3061	47	45	2	4
ENSMUSG00000034311	Kif4	7.58548	0.000674838	3.74531	1.8052	3.7986	0.0928	0.2296	16	58	1	3
ENSMUSG00000017652	Cd40	6.25858	0.00177182	3.7674	1.0154	1.0479	0	0.0765	9	16	0	1
ENSMUSG00000006651	Aplp1	19.0821	8.51081e-06	3.78386	43.7753	39.0998	3.0614	2.6784	388	597	33	35
ENSMUSG00000072214	2018-09-05	7.01001	0.000999837	3.80412	2.7077	2.0303	0.0928	0.1531	24	31	1	2
ENSMUSG00000022636	Alcam	14.0873	3.27226e-05	3.81022	27.0775	26.263	1.3915	2.1427	240	401	15	28
ENSMUSG00000060509	Xcr1	6.41044	0.00157096	3.81293	1.0154	1.1134	0	0.0765	9	17	0	1
ENSMUSG00000055435	Maf	32.1999	1.47333e-06	3.82766	579.797	483.475	32.7475	38.7225	5139	7382	353	506
ENSMUSG00000028601	Echdc2	5.55123	0.00326534	3.83427	3.2719	1.6373	0.4638	0	29	25	5	0
ENSMUSG00000021747	4930452B06Rik	5.39466	0.00379715	3.84936	1.918	1.5064	0.2783	0	17	23	3	0
ENSMUSG00000058056	Palld	9.38225	0.000233584	3.85913	13.7644	4.7156	1.1132	0.1531	122	72	12	2
ENSMUSG00000095912	Gm3317	7.90712	0.000546227	3.88329	2.0308	4.1261	0.0928	0.2296	18	63	1	3
ENSMUSG00000032940	Rbm11	7.35074	0.000785282	3.88399	2.5949	2.3578	0.0928	0.1531	23	36	1	2
ENSMUSG00000057766	Ankrd29	6.5206	0.0014455	3.88709	4.0616	3.8641	0.4638	0.0765	36	59	5	1
ENSMUSG00000021338	Carmil1	7.41368	0.000756671	3.89049	2.0308	1.7683	0.0928	0.0765	18	27	1	1
ENSMUSG00000034487	Kdelc2	8.79587	0.000315029	3.89406	7.3335	6.6149	0.2783	0.5357	65	101	3	7
ENSMUSG00000003949	Hlf	7.42028	0.000753548	3.89498	3.3847	6.7459	0.3711	0.2296	30	103	4	3
ENSMUSG00000028885	Smpdl3b	8.3464	0.000418315	3.89616	4.0616	7.4008	0.3711	0.3061	36	113	4	4
ENSMUSG00000075702	Selenom	7.2892	0.00082195	3.9027	2.5949	2.3578	0.1855	0.0765	23	36	2	1
ENSMUSG00000034903	Cobll1	12.9173	4.91206e-05	3.90305	20.985	13.0988	1.4843	0.6887	186	200	16	9
ENSMUSG00000022324	Matn2	15.2316	2.18902e-05	3.90549	30.4622	18.6002	1.9482	1.1479	270	284	21	15
ENSMUSG00000039959	Hip1	15.544	2.00299e-05	3.90573	28.9955	24.5602	2.0409	1.3775	257	375	22	18
ENSMUSG00000110647	Gm17745	5.13691	0.00478832	3.91385	2.2565	1.5719	0	0.2296	20	24	0	3
ENSMUSG00000026167	Wnt10a	9.36028	0.000236525	3.91979	7.3335	6.9423	0.5566	0.3061	65	106	6	4
ENSMUSG00000091562	Crybg3	8.88643	0.000299567	3.92796	4.5129	6.8768	0.1855	0.4592	40	105	2	6
ENSMUSG00000026077	Npas2	7.7813	0.000592668	3.93819	3.6103	3.0127	0.1855	0.1531	32	46	2	2
ENSMUSG00000023031	Cela1	7.22174	0.000862423	3.94371	5.754	3.7331	0.5566	0.0765	51	57	6	1
ENSMUSG00000040899	Ccr6	18.6895	9.11931e-06	3.94687	78.0734	50.4302	5.9372	2.2958	692	770	64	30
ENSMUSG00000031150	Ccdc120	5.9815	0.00224132	3.95387	1.0154	1.2444	0.0928	0	9	19	1	0
ENSMUSG00000042262	Ccr8	22.4251	4.65713e-06	3.96574	103.91	23.3813	6.4938	1.3775	921	357	70	18
ENSMUSG00000026342	Slc35f5	4.91212	0.00590818	3.98349	2.7077	1.4409	0	0.2296	24	22	0	3
ENSMUSG00000003452	Bicd1	10.855	0.000114175	3.994	21.3235	17.1594	0.7422	1.454	189	262	8	19
ENSMUSG00000035107	Dcbld2	7.31153	0.000807341	3.99865	1.5795	2.5543	0.0928	0.0765	14	39	1	1
ENSMUSG00000021217	Tshz3	5.97288	0.00225735	3.99898	1.8052	2.1613	0	0.2296	16	33	0	3
ENSMUSG00000047898	Ccr4	28.0237	2.21311e-06	3.99981	91.3865	104.79	5.4734	6.2752	810	1600	59	82
ENSMUSG00000026955	Sapcd2	4.76461	0.00686741	4.00153	1.0154	2.2268	0.1855	0	9	34	2	0
ENSMUSG00000028150	Rorc	13.9242	3.47554e-05	4.01494	19.5184	23.3158	0.9277	1.5305	173	356	10	20
ENSMUSG00000022687	Boc	7.92585	0.000539692	4.02132	5.077	2.8162	0.3711	0.0765	45	43	4	1
ENSMUSG00000022246	Rai14	7.17993	0.00088397	4.02624	1.4667	2.8162	0.0928	0.0765	13	43	1	1
ENSMUSG00000100170	Gm28942	11.5838	8.2457e-05	4.05846	16.585	7.2698	0.9277	0.3826	147	111	10	5
ENSMUSG00000041064	Pif1	7.35007	0.000785282	4.05848	1.0154	2.6198	0	0.1531	9	40	0	2
ENSMUSG00000018537	Pcgf2	12.7318	5.19228e-05	4.06387	22.0005	21.1545	1.6698	0.8418	195	323	18	11
ENSMUSG00000079364	Gm3558	9.22609	0.000253506	4.06839	7.2207	4.5846	0.3711	0.2296	64	70	4	3
ENSMUSG00000007867	Ift43	7.95482	0.000531146	4.09025	4.5129	1.7683	0.1855	0.0765	40	27	2	1
ENSMUSG00000039470	Zdhhc2	21.8283	5.12802e-06	4.09244	64.4218	54.8838	3.4325	3.2141	571	838	37	42
ENSMUSG00000026649	Cfap126	6.41695	0.00156433	4.09306	2.0308	1.3754	0.1855	0	18	21	2	0
ENSMUSG00000040997	Abhd4	12.5404	5.58945e-05	4.09941	32.0417	20.8925	2.412	0.6887	284	319	26	9
ENSMUSG00000048078	Tenm4	6.69273	0.00126514	4.10195	1.3539	1.1789	0.0928	0	12	18	1	0
ENSMUSG00000027223	Mapk8ip1	11.3007	9.22518e-05	4.10323	15.4567	10.348	0.6494	0.6887	137	158	7	9
ENSMUSG00000048537	Phldb1	10.0288	0.00016641	4.10505	9.0258	6.0909	0.4638	0.3061	80	93	5	4
ENSMUSG00000005824	Tnfsf14	17.2539	1.27607e-05	4.11291	39.9393	32.7469	1.9482	1.9897	354	500	21	26
ENSMUSG00000027238	Frmd5	8.3993	0.000403744	4.11359	5.3027	2.2268	0.2783	0.0765	47	34	3	1
ENSMUSG00000092305	Prps1l1	6.91347	0.00107464	4.12585	1.3539	1.3099	0	0.0765	12	20	0	1
ENSMUSG00000106275	Gm42495	5.88017	0.002447	4.12814	2.1436	1.5064	0	0.1531	19	23	0	2
ENSMUSG00000047642	D930020B18Rik	7.33537	0.000794028	4.1439	1.1282	1.5719	0	0.0765	10	24	0	1
ENSMUSG00000034201	Gas2l1	12.8683	4.97138e-05	4.16082	22.0005	11.6579	1.0205	0.6887	195	178	11	9
ENSMUSG00000031342	Gpm6b	17.8102	1.15258e-05	4.16397	54.9447	52.264	2.2265	3.3672	487	798	24	44
ENSMUSG00000020599	Rgs9	17.8244	1.15258e-05	4.16922	46.1445	27.1799	2.5048	1.3775	409	415	27	18
ENSMUSG00000024812	Tjp2	19.9267	7.35903e-06	4.17386	60.9243	45.4527	2.8758	2.6784	540	694	31	35
ENSMUSG00000036528	Ppfibp2	5.22342	0.00441465	4.18103	2.9334	1.1789	0	0.1531	26	18	0	2
ENSMUSG00000038936	Sccpdh	7.86504	0.000561806	4.20449	15.1183	9.8241	0.2783	0.9183	134	150	3	12
ENSMUSG00000022479	Vdr	8.23783	0.000444454	4.21378	3.836	2.4888	0.1855	0.0765	34	38	2	1
ENSMUSG00000096793	Gm3002	7.76168	0.000596993	4.24302	5.1899	5.174	0.0928	0.3826	46	79	1	5
ENSMUSG00000074813	Gm14005	6.43698	0.00154171	4.24631	2.2565	3.3402	0	0.3061	20	51	0	4
ENSMUSG00000020841	Cpd	24.8754	3.16023e-06	4.24767	81.9094	89.0716	4.6385	4.0559	726	1360	50	53
ENSMUSG00000029769	Ccdc136	7.76016	0.000596993	4.25759	1.8052	3.2092	0.0928	0.0765	16	49	1	1
ENSMUSG00000047238	Mageh1	6.47183	0.00149709	4.25806	1.2411	1.5719	0.0928	0	11	24	1	0
ENSMUSG00000097134	1110002J07Rik	6.51421	0.0014488	4.26363	2.0308	1.8993	0	0.1531	18	29	0	2
ENSMUSG00000017737	Mmp9	12.2806	6.18397e-05	4.26568	11.3951	14.9981	0.5566	0.6887	101	229	6	9
ENSMUSG00000002602	Axl	24.7159	3.16023e-06	4.26977	108.874	97.7822	6.4011	4.0559	965	1493	69	53
ENSMUSG00000032012	Nectin1	8.58159	0.00036008	4.28448	6.7694	6.2874	0.4638	0.1531	60	96	5	2
ENSMUSG00000086152	Gm11454	10.1595	0.000157234	4.29153	8.1232	8.7107	0.4638	0.3061	72	133	5	4
ENSMUSG00000051378	Kif18b	7.65587	0.000641733	4.29722	1.4667	3.7986	0	0.2296	13	58	0	3
ENSMUSG00000026072	Il1r1	6.80702	0.00116083	4.29884	1.918	2.0958	0	0.1531	17	32	0	2
ENSMUSG00000040883	Tmem205	7.58944	0.000672855	4.30049	1.918	1.1134	0.0928	0	17	17	1	0
ENSMUSG00000044676	Zfp612	9.18744	0.000257685	4.30196	7.5591	2.6852	0.3711	0.0765	67	41	4	1
ENSMUSG00000089762	Ier5l	11.1794	9.75401e-05	4.30244	31.7032	6.4839	1.1132	0.5357	281	99	12	7
ENSMUSG00000096775	Gm5796	6.33476	0.00166443	4.30449	2.4821	3.2747	0	0.3061	22	50	0	4
ENSMUSG00000004105	Angptl2	20.753	6.27079e-06	4.30524	73.222	34.5807	3.618	1.6071	649	528	39	21
ENSMUSG00000020175	Rab36	6.44654	0.00152801	4.33006	3.836	2.0303	0.3711	0	34	31	4	0
ENSMUSG00000015133	Lrrk1	8.79978	0.000314931	4.3386	12.1849	7.2698	0.2783	0.5357	108	111	3	7
ENSMUSG00000035042	Ccl5	10.9573	0.000108437	4.33902	13.3131	12.6403	0.8349	0.3826	118	193	9	5
ENSMUSG00000097127	Gm26886	8.07209	0.000493877	4.34962	1.0154	2.2268	0	0.0765	9	34	0	1
ENSMUSG00000020908	Myh3	8.28164	0.00043311	4.35542	2.2565	3.0127	0.0928	0.0765	20	46	1	1
ENSMUSG00000071341	Egr4	7.05933	0.000963978	4.35928	1.8052	1.3754	0	0.0765	16	21	0	1
ENSMUSG00000039765	Cc2d2a	8.17043	0.000463742	4.39634	7.5591	2.6198	0.1855	0.1531	67	40	2	2
ENSMUSG00000034271	Jdp2	10.1292	0.000159279	4.39639	10.9438	6.0254	0.3711	0.3061	97	92	4	4
ENSMUSG00000025875	Tspan17	8.71209	0.000330579	4.40093	4.6257	2.6852	0.1855	0.0765	41	41	2	1
ENSMUSG00000015970	Chdh	16.8763	1.40013e-05	4.40234	33.734	35.8251	1.7626	1.3775	299	547	19	18
ENSMUSG00000031520	Vegfc	8.04341	0.000501576	4.40289	1.2411	2.0303	0	0.0765	11	31	0	1
ENSMUSG00000097365	C030034L19Rik	10.0177	0.000166888	4.40635	5.4155	8.8417	0.1855	0.3826	48	135	2	5
ENSMUSG00000005640	Insrr	8.47821	0.000384075	4.41381	3.6103	2.0958	0.0928	0.0765	32	32	1	1
ENSMUSG00000035735	Dagla	8.00928	0.000512419	4.41591	2.2565	1.1134	0.0928	0	20	17	1	0
ENSMUSG00000001444	Tbx21	11.6831	7.87101e-05	4.42052	19.0671	14.4741	0.5566	0.8418	169	221	6	11
ENSMUSG00000041481	Serpina3g	19.0414	8.51081e-06	4.44163	145.88	124.766	4.2674	7.3466	1293	1905	46	96
ENSMUSG00000023022	Lima1	11.9599	6.94241e-05	4.44353	13.3131	12.9678	0.4638	0.6122	118	198	5	8
ENSMUSG00000030792	Dkkl1	10.4887	0.00013452	4.44516	10.3797	6.7459	0.4638	0.2296	92	103	5	3
ENSMUSG00000001025	S100a6	12.7446	5.18328e-05	4.45387	31.1391	26.8525	1.9482	0.6887	276	410	21	9
ENSMUSG00000058297	Spock2	29.4998	1.83685e-06	4.45548	142.157	103.153	6.03	4.6681	1260	1575	65	61
ENSMUSG00000079388	2610042L04Rik	9.84519	0.000183072	4.46302	6.6565	8.1867	0.1855	0.3826	59	125	2	5
ENSMUSG00000032014	Oaf	6.39669	0.00158627	4.46833	2.5949	1.1134	0	0.0765	23	17	0	1
ENSMUSG00000032547	Ryk	12.5736	5.54779e-05	4.47673	17.1491	12.2473	0.6494	0.5357	152	187	7	7
ENSMUSG00000040690	Col16a1	8.16881	0.000464009	4.49061	2.3693	1.1789	0.0928	0	21	18	1	0
ENSMUSG00000058427	Cxcl2	8.98722	0.000283619	4.49316	5.9796	3.4057	0.2783	0.0765	53	52	3	1
ENSMUSG00000091956	C2cd4b	9.39748	0.000231897	4.49818	8.2361	2.3578	0.2783	0.0765	73	36	3	1
ENSMUSG00000075590	Nrbp2	11.459	8.65167e-05	4.50028	13.99	8.0557	0.5566	0.3061	124	123	6	4
ENSMUSG00000015094	Npdc1	8.78112	0.000317032	4.50529	2.8206	3.0127	0.0928	0.0765	25	46	1	1
ENSMUSG00000074121	Ntf5	5.88798	0.00243246	4.50785	1.0154	2.5543	0.0928	0	9	39	1	0
ENSMUSG00000078942	Naip6	19.4204	8.15435e-06	4.52212	67.0168	66.0832	2.1337	3.2906	594	1009	23	43
ENSMUSG00000024659	Anxa1	4.84788	0.006294	4.52652	2.1436	4.3226	0.3711	0	19	66	4	0
ENSMUSG00000029661	Col1a2	5.88117	0.00244641	4.52775	1.0154	2.6198	0.0928	0	9	40	1	0
ENSMUSG00000020399	Havcr2	7.75716	0.000597282	4.53006	3.2719	1.5719	0.1855	0	29	24	2	0
ENSMUSG00000020891	Alox8	11.6798	7.87241e-05	4.53017	13.2003	14.2776	0.3711	0.6887	117	218	4	9
ENSMUSG00000015222	Map2	11.3525	9.06665e-05	4.53295	16.0208	10.5445	0.4638	0.5357	142	161	5	7
ENSMUSG00000039005	Tlr4	8.07229	0.000493877	4.53517	1.5795	1.9648	0	0.0765	14	30	0	1
ENSMUSG00000097077	Gm16712	9.88736	0.000180169	4.54809	6.3181	7.5973	0.1855	0.3061	56	116	2	4
ENSMUSG00000076618	Ighj4	9.87681	0.000181117	4.57835	6.7694	7.4663	0.1855	0.3061	60	114	2	4
ENSMUSG00000094028	Ighd4-1	9.01746	0.0002805	4.58118	3.3847	2.8162	0.0928	0.0765	30	43	1	1
ENSMUSG00000036169	Sostdc1	8.29569	0.000429748	4.59439	2.1436	4.3226	0.0928	0.0765	19	66	1	1
ENSMUSG00000023045	Soat2	9.09983	0.000269821	4.59539	7.8976	4.912	0.1855	0.2296	70	75	2	3
ENSMUSG00000040998	Npnt	6.72181	0.00124032	4.60202	3.3847	2.4233	0.2783	0	30	37	3	0
ENSMUSG00000024727	Trpm6	8.57016	0.000363016	4.60943	5.077	3.3402	0.0928	0.1531	45	51	1	2
ENSMUSG00000047507	Baiap3	15.0845	2.31097e-05	4.62121	45.0163	7.7938	1.6698	0.3061	399	119	18	4
ENSMUSG00000017314	Mpp2	13.4256	4.11599e-05	4.62639	20.1953	14.5396	0.7422	0.5357	179	222	8	7
ENSMUSG00000100744	Gm17764	11.9675	6.93787e-05	4.63884	17.6004	9.2346	0.5566	0.3826	156	141	6	5
ENSMUSG00000032224	Fam81a	8.14245	0.000473218	4.65321	3.7232	1.6373	0.1855	0	33	25	2	0
ENSMUSG00000047293	Gpr15	13.196	4.44374e-05	4.65996	26.1749	32.6814	0.5566	1.6071	232	499	6	21
ENSMUSG00000034059	Ypel4	7.77136	0.00059451	4.66437	2.1436	1.7683	0	0.0765	19	27	0	1
ENSMUSG00000039396	Neil3	8.78281	0.000316896	4.67305	1.0154	3.3402	0	0.0765	9	51	0	1
ENSMUSG00000026068	Il18rap	19.0937	8.51081e-06	4.67554	47.2728	45.9766	1.9482	1.5305	419	702	21	20
ENSMUSG00000035448	Ccr3	8.99924	0.000282031	4.67737	2.8206	3.7986	0.0928	0.0765	25	58	1	1
ENSMUSG00000044052	Ccr10	6.33251	0.00166668	4.68689	1.2411	2.7507	0.0928	0	11	42	1	0
ENSMUSG00000040841	Six5	8.08359	0.00049325	4.69299	8.0104	6.2874	0.0928	0.3826	71	96	1	5
ENSMUSG00000015437	Gzmb	10.6561	0.00012512	4.71437	8.0104	12.3128	0.3711	0.3061	71	188	4	4
ENSMUSG00000044734	Serpinb1a	8.3776	0.000409265	4.74287	2.0308	3.5367	0	0.1531	18	54	0	2
ENSMUSG00000025017	Pik3ap1	10.0562	0.000164821	4.77529	8.3489	5.9599	0.2783	0.1531	74	91	3	2
ENSMUSG00000079227	Ccr5	10.8357	0.000115125	4.77882	12.4105	11.003	0.5566	0.2296	110	168	6	3
ENSMUSG00000050395	Tnfsf15	8.72067	0.000329947	4.78655	1.1282	1.1789	0	0	10	18	0	0
ENSMUSG00000076620	Ighj2	7.27254	0.000829067	4.80239	3.159	3.6677	0	0.2296	28	56	0	3
ENSMUSG00000091275	Gm3248	7.62504	0.000655856	4.81099	2.8206	2.8817	0	0.1531	25	44	0	2
ENSMUSG00000097451	Rian	6.86504	0.0011136	4.81226	3.3847	1.3754	0	0.0765	30	21	0	1
ENSMUSG00000003518	Dusp3	8.83508	0.000308955	4.82156	1.3539	1.0479	0	0	12	16	0	0
ENSMUSG00000096904	Gm3591	11.0372	0.000103946	4.84566	7.7848	11.9854	0.2783	0.3061	69	183	3	4
ENSMUSG00000038665	Dgki	8.94733	0.000289952	4.86523	1.3539	1.1134	0	0	12	17	0	0
ENSMUSG00000025279	Dnase1l3	9.47106	0.000223434	4.8674	5.077	2.8162	0.0928	0.0765	45	43	1	1
ENSMUSG00000075707	Dio3	8.27038	0.000436208	4.8713	3.9488	2.0958	0.1855	0	35	32	2	0
ENSMUSG00000074874	Ctla2b	7.46993	0.000727794	4.87426	3.159	2.6198	0.1855	0	28	40	2	0
ENSMUSG00000018451	6330403K07Rik	11.978	6.93787e-05	4.88266	21.0979	16.5044	0.9277	0.3061	187	252	10	4
ENSMUSG00000034855	Cxcl10	13.2466	4.37568e-05	4.88913	23.8056	12.5748	0.8349	0.3061	211	192	9	4
ENSMUSG00000042228	Lyn	9.66303	0.000200963	4.89094	5.077	4.912	0.0928	0.1531	45	75	1	2
ENSMUSG00000020083	2010107G23Rik	9.35698	0.000236552	4.9131	5.9796	4.3226	0.0928	0.1531	53	66	1	2
ENSMUSG00000047766	Lrrc49	8.53725	0.000370786	4.91848	2.5949	1.9648	0.0928	0	23	30	1	0
ENSMUSG00000032340	Neo1	9.06616	0.000274357	4.91927	1.4667	1.1134	0	0	13	17	0	0
ENSMUSG00000050272	Dscam	12.2006	6.35657e-05	4.93604	18.3901	15.8495	0.3711	0.6122	163	242	4	8
ENSMUSG00000059027	9630013D21Rik	6.61582	0.00133806	4.94363	4.5129	3.1437	0	0.2296	40	48	0	3
ENSMUSG00000024300	Myo1f	17.333	1.25622e-05	4.94532	121.623	156.727	1.9482	6.5048	1078	2393	21	85
ENSMUSG00000049103	Ccr2	11.7596	7.62961e-05	4.94705	35.4264	54.8183	0.3711	2.4489	314	837	4	32
ENSMUSG00000036295	Lrrn3	8.34027	0.00041975	4.96211	5.3027	7.1388	0.2783	0.0765	47	109	3	1
ENSMUSG00000051747	Ttn	31.0685	1.47333e-06	4.9651	156.824	277.366	6.1228	7.3466	1390	4235	66	96
ENSMUSG00000024697	Gna14	9.02898	0.000279577	4.96843	6.3181	6.1564	0.2783	0.0765	56	94	3	1
ENSMUSG00000095681	Gm8281	9.9602	0.000172276	4.9698	12.1849	24.1672	0.0928	1.0714	108	369	1	14
ENSMUSG00000052821	Cysltr1	8.33147	0.000421847	4.9766	2.7077	2.1613	0	0.0765	24	33	0	1
ENSMUSG00000026207	Speg	9.98379	0.000170361	4.99444	4.4001	3.8641	0.0928	0.0765	39	59	1	1
ENSMUSG00000074892	B3galt5	8.07744	0.000493877	4.99935	8.0104	9.2346	0.4638	0.0765	71	141	5	1
ENSMUSG00000087176	D230022J07Rik	7.55596	0.000688079	5.00398	3.6103	2.9472	0	0.1531	32	45	0	2
ENSMUSG00000053702	Nebl	11.0855	0.000102167	5.00869	5.754	12.1818	0.0928	0.3826	51	186	1	5
ENSMUSG00000066894	Vsig10	14.5503	2.75976e-05	5.01637	26.8518	21.2855	0.6494	0.6887	238	325	7	9
ENSMUSG00000034796	Cpne7	11.9998	6.87078e-05	5.01836	12.1849	13.0333	0.3711	0.3061	108	199	4	4
ENSMUSG00000073755	5730409E04Rik	10.0416	0.00016547	5.02122	4.7386	3.7331	0.0928	0.0765	42	57	1	1
ENSMUSG00000044165	Bcl2l15	10.1212	0.000159994	5.02347	4.2873	6.8768	0.0928	0.1531	38	105	1	2
ENSMUSG00000032802	Srxn1	7.65027	0.000644563	5.03671	4.8514	3.0782	0.2783	0	43	47	3	0
ENSMUSG00000032839	Trpc1	9.36058	0.000236525	5.03686	1.4667	1.3099	0	0	13	20	0	0
ENSMUSG00000045903	Npas4	16.2361	1.68808e-05	5.03708	44.4522	23.3158	1.1132	0.7653	394	356	12	10
ENSMUSG00000052512	Nav2	34.1143	1.47333e-06	5.03998	225.533	157.447	6.4011	4.7446	1999	2404	69	62
ENSMUSG00000024247	Pkdcc	10.0303	0.00016641	5.06894	10.4925	4.9775	0.1855	0.1531	93	76	2	2
ENSMUSG00000010660	Plcd1	9.57821	0.000209746	5.11324	5.4155	6.1564	0.1855	0.0765	48	94	2	1
ENSMUSG00000076619	Ighj3	7.93912	0.000535801	5.13457	3.836	4.7156	0	0.2296	34	72	0	3
ENSMUSG00000112148	Lilrb4a	10.5922	0.000127371	5.13536	15.1183	14.0812	0.1855	0.5357	134	215	2	7
ENSMUSG00000039899	Fgl2	19.1898	8.41011e-06	5.14158	66.9039	61.4987	1.3915	1.9897	593	939	15	26
ENSMUSG00000071203	Naip5	23.573	4.2064e-06	5.1431	100.976	92.6082	2.3192	2.8315	895	1414	25	37
ENSMUSG00000079173	Zan	8.65928	0.000342698	5.14448	6.4309	2.6852	0.2783	0	57	41	3	0
ENSMUSG00000045573	Penk	13.7487	3.69168e-05	5.16063	80.5555	55.9317	1.1132	2.3723	714	854	12	31
ENSMUSG00000030325	Klrb1c	9.0222	0.000280297	5.16644	2.8206	2.6852	0	0.0765	25	41	0	1
ENSMUSG00000051435	Fhad1	9.6791	0.00019902	5.17772	1.8052	1.3099	0	0	16	20	0	0
ENSMUSG00000087651	1500009L16Rik	9.39114	0.000232244	5.1786	1.2411	1.8338	0	0	11	28	0	0
ENSMUSG00000071723	Gspt2	9.71762	0.000194745	5.18866	1.5795	1.5064	0	0	14	23	0	0
ENSMUSG00000023903	Mmp25	9.54634	0.000213388	5.19692	2.4821	3.1437	0	0.0765	22	48	0	1
ENSMUSG00000096574	Gm2956	8.84101	0.000307763	5.21346	2.9334	2.6198	0.0928	0	26	40	1	0
ENSMUSG00000001768	Rin2	11.5556	8.31813e-05	5.22179	11.7336	13.4262	0.1855	0.3826	104	205	2	5
ENSMUSG00000013921	Clip3	13.9399	3.47065e-05	5.23997	19.5184	19.7791	0.4638	0.4592	173	302	5	6
ENSMUSG00000024164	C3	9.55633	0.000212267	5.24117	3.6103	2.2268	0.0928	0	32	34	1	0
ENSMUSG00000013367	Iglon5	8.5193	0.000374837	5.24545	2.7077	2.9472	0.0928	0	24	45	1	0
ENSMUSG00000067613	Krt83	8.97921	0.000284876	5.24591	3.159	2.6852	0	0.0765	28	41	0	1
ENSMUSG00000055170	Ifng	10.0235	0.000166503	5.25291	22.7902	8.7762	0.2783	0.3826	202	134	3	5
ENSMUSG00000104727	Gm42500	9.86144	0.000182259	5.25445	1.918	1.3754	0	0	17	21	0	0
ENSMUSG00000005947	Itgae	42.8145	8.40255e-07	5.25754	283.185	377.637	7.6071	9.0301	2510	5766	82	118
ENSMUSG00000066363	Serpina3f	6.75467	0.00121019	5.2612	7.2207	7.0078	0	0.4592	64	107	0	6
ENSMUSG00000001665	Gstt3	8.13925	0.000474151	5.28962	5.8668	3.6022	0.2783	0	52	55	3	0
ENSMUSG00000097767	Miat	9.64569	0.000202879	5.32375	3.7232	2.4233	0.0928	0	33	37	1	0
ENSMUSG00000022817	Itgb5	8.09583	0.000489264	5.32849	5.8668	3.7986	0.2783	0	52	58	3	0
ENSMUSG00000031202	Rab39b	9.92008	0.000176537	5.34556	2.7077	3.5367	0	0.0765	24	54	0	1
ENSMUSG00000041992	Rapgef5	10.521	0.000132483	5.35683	7.3335	3.8641	0.0928	0.0765	65	59	1	1
ENSMUSG00000096039	D830030K20Rik	10.1004	0.000161415	5.36478	2.1436	1.4409	0	0	19	22	0	0
ENSMUSG00000030772	Dkk3	7.36718	0.000780395	5.39283	3.4975	4.781	0.1855	0	31	73	2	0
ENSMUSG00000027962	Vcam1	9.38003	0.000233719	5.40539	3.4975	2.8817	0.0928	0	31	44	1	0
ENSMUSG00000015340	Cybb	22.2907	4.65713e-06	5.40774	95.2225	101.843	1.6698	2.6784	844	1555	18	35
ENSMUSG00000029206	Nsun7	9.57879	0.000209746	5.40908	2.9334	1.1134	0	0	26	17	0	0
ENSMUSG00000076621	Ighj1	10.1436	0.000157958	5.40973	9.4771	7.7938	0.0928	0.2296	84	119	1	3
ENSMUSG00000094910	D430019H16Rik	10.8905	0.000112252	5.44839	16.1337	10.5445	0.1855	0.3061	143	161	2	4
ENSMUSG00000063873	Slc24a3	7.39706	0.000764922	5.4739	3.6103	5.174	0.1855	0	32	79	2	0
ENSMUSG00000063177	Klk1b27	10.4953	0.00013434	5.50202	2.0308	1.8338	0	0	18	28	0	0
ENSMUSG00000033350	Chst2	21.7475	5.1908e-06	5.53185	102.443	72.8291	1.7626	1.7601	908	1112	19	23
ENSMUSG00000005124	Wisp1	10.7212	0.000121256	5.5384	5.3027	2.2923	0.0928	0	47	35	1	0
ENSMUSG00000110597	Gm8798	8.95778	0.000288093	5.57544	3.2719	3.8641	0.0928	0	29	59	1	0
ENSMUSG00000030854	Ptpn5	9.96339	0.000172096	5.58169	34.411	13.2952	0.2783	0.5357	305	203	3	7
ENSMUSG00000038843	Gcnt1	16.7057	1.45959e-05	5.5908	41.406	30.6511	0.7422	0.6122	367	468	8	8
ENSMUSG00000030577	Cd22	13.1551	4.47019e-05	5.61037	20.4209	13.9502	0.3711	0.2296	181	213	4	3
ENSMUSG00000031230	Fgf16	11.1061	0.000101457	5.62188	7.5591	1.7683	0.0928	0	67	27	1	0
ENSMUSG00000111913	RP23-353P23.2	10.1832	0.000156582	5.68645	3.9488	3.9296	0	0.0765	35	60	0	1
ENSMUSG00000041362	Shtn1	10.5492	0.000130471	5.69522	3.6103	4.3226	0	0.0765	32	66	0	1
ENSMUSG00000010175	Prox1	11.0474	0.00010387	5.72719	2.3693	2.1613	0	0	21	33	0	0
ENSMUSG00000031884	Ces2d-ps	9.70498	0.000196126	5.73759	1.3539	3.5367	0	0	12	54	0	0
ENSMUSG00000021279	Cdc42bpb	11.6174	8.11585e-05	5.75953	6.5437	7.5318	0.0928	0.0765	58	115	1	1
ENSMUSG00000052609	Plekhg3	12.0556	6.72277e-05	5.78738	23.0159	18.6657	0.5566	0.1531	204	285	6	2
ENSMUSG00000059430	Actg2	12.7111	5.21953e-05	5.84879	20.3081	10.6755	0.2783	0.1531	180	163	3	2
ENSMUSG00000040957	Cables1	11.4548	8.65167e-05	5.89614	2.9334	2.2268	0	0	26	34	0	0
ENSMUSG00000036805	Noxa1	13.3381	4.219e-05	5.91037	18.8414	17.7488	0.2783	0.2296	167	271	3	3
ENSMUSG00000089748	Matr3-ps2	11.5558	8.31813e-05	5.93041	2.8206	2.4233	0	0	25	37	0	0
ENSMUSG00000021806	Nid2	11.6311	8.05966e-05	5.96447	12.2977	9.0381	0.0928	0.1531	109	138	1	2
ENSMUSG00000028238	Atp6v0d2	11.1014	0.000101597	5.9906	4.6257	8.5797	0	0.1531	41	131	0	2
ENSMUSG00000027200	Sema6d	11.8163	7.41817e-05	6.07996	15.7952	16.2425	0.0928	0.3061	140	248	1	4
ENSMUSG00000058260	Serpina9	11.9326	6.99145e-05	6.10079	2.9334	2.9472	0	0	26	45	0	0
ENSMUSG00000028602	Tnfrsf8	13.4426	4.09855e-05	6.17054	49.3036	28.0313	0.9277	0.1531	437	428	10	2
ENSMUSG00000035606	Ky	11.612	8.12806e-05	6.19031	6.995	4.3226	0.0928	0	62	66	1	0
ENSMUSG00000020279	Il9r	18.6656	9.1363e-06	6.22325	47.6112	71.6502	0.4638	0.9948	422	1094	5	13
ENSMUSG00000021782	Dlg5	11.9325	6.99145e-05	6.24782	2.7077	3.8641	0	0	24	59	0	0
ENSMUSG00000035246	Pcyt1b	12.89	4.95263e-05	6.25715	11.3951	8.7107	0.0928	0.0765	101	133	1	1
ENSMUSG00000018648	Dusp14	10.4569	0.000136684	6.26125	7.1078	4.8465	0	0.0765	63	74	0	1
ENSMUSG00000097519	4930558J18Rik	11.0422	0.00010387	6.29489	6.5437	5.5015	0	0.0765	58	84	0	1
ENSMUSG00000034145	Tmem63c	12.4792	5.72224e-05	6.30621	3.6103	3.2092	0	0	32	49	0	0
ENSMUSG00000001802	Lrp3	12.2866	6.17875e-05	6.31665	4.5129	2.6198	0	0	40	40	0	0
ENSMUSG00000000266	Mid2	11.7348	7.72038e-05	6.33133	5.8668	6.4184	0	0.0765	52	98	0	1
ENSMUSG00000026073	Il1r2	15.3924	2.09594e-05	6.3954	50.319	19.2552	0.4638	0.2296	446	294	5	3
ENSMUSG00000024424	Ttc39c	17.0124	1.34981e-05	6.45839	65.3244	55.7352	0.4638	0.7653	579	851	5	10
ENSMUSG00000046908	Ltb4r1	12.9427	4.86477e-05	6.53247	3.836	4.1261	0	0	34	63	0	0
ENSMUSG00000112023	Lilr4b	13.5857	3.88724e-05	6.57412	26.4005	16.2425	0.1855	0.1531	234	248	2	2
ENSMUSG00000103406	Gm5541	13.2416	4.37568e-05	6.60524	11.3951	4.7156	0.0928	0	101	72	1	0
ENSMUSG00000050232	Cxcr3	21.282	5.75164e-06	6.61349	111.243	100.599	0.8349	1.1479	986	1536	9	15
ENSMUSG00000091418	Gm3164	12.405	5.91916e-05	6.64127	3.159	5.698	0	0	28	87	0	0
ENSMUSG00000034957	Cebpa	15.4123	2.09274e-05	6.64239	49.7549	22.8573	0.3711	0.2296	441	349	4	3
ENSMUSG00000024897	Apba1	13.3308	4.219e-05	6.6703	5.1899	3.7331	0	0	46	57	0	0
ENSMUSG00000085180	AI838599	13.4804	4.03583e-05	6.71105	5.8668	10.6755	0	0.0765	52	163	0	1
ENSMUSG00000109713	Pvrig	12.7659	5.13113e-05	6.72174	7.3335	8.7762	0	0.0765	65	134	0	1
ENSMUSG00000110639	Gm6831	12.43	5.86769e-05	6.74897	8.1232	8.2522	0	0.0765	72	126	0	1
ENSMUSG00000015599	Ttbk1	12.1366	6.51126e-05	6.80451	26.6262	26.001	0.3711	0.0765	236	397	4	1
ENSMUSG00000003206	Ebi3	9.27957	0.000246589	6.89285	17.2619	14.6706	0	0.3061	153	224	0	4
ENSMUSG00000034275	Igsf9b	13.4248	4.11599e-05	6.97865	32.9443	35.2357	0.0928	0.3826	292	538	1	5
ENSMUSG00000021200	Asb2	14.5036	2.80846e-05	6.99677	89.3557	70.1438	0.2783	0.8418	792	1071	3	11
ENSMUSG00000015981	Stk32c	11.7858	7.54789e-05	7.01644	12.072	8.0557	0	0.0765	107	123	0	1
ENSMUSG00000071552	Tigit	21.1691	5.80843e-06	7.31809	188.189	98.6991	0.8349	0.7653	1668	1507	9	10
ENSMUSG00000074607	Tox2	19.6574	7.87681e-06	7.55763	119.367	80.4264	0.4638	0.4592	1058	1228	5	6
ENSMUSG00000015709	Arnt2	11.9367	6.99145e-05	7.5811	12.072	17.1594	0.0928	0	107	262	1	0
ENSMUSG00000030114	Klrg1	15.7768	1.86779e-05	7.76472	39.2624	34.3187	0.0928	0.1531	348	524	1	2
ENSMUSG00000016529	Il10	10.416	0.000139533	8.0186	39.7136	9.6931	0	0.0765	352	148	0	1
ENSMUSG00000108090	Gm6637	13.551	3.92511e-05	8.0359	24.5954	16.1115	0	0.0765	218	246	0	1
ENSMUSG00000061825	Ces2c	15.1297	2.27671e-05	8.10261	20.7594	20.8925	0	0.0765	184	319	0	1
ENSMUSG00000030495	Slc7a10	17.4082	1.23805e-05	8.67549	25.1595	12.5748	0	0	223	192	0	0
