# Supplementary material for: Foxp1 is critical for the maintenance of regulatory T-cell homeostasis and suppressive function
Source: PLoS Biol. 2019 May 24;17(5):e3000270. doi: 10.1371/journal.pbio.3000270 (PMC6534289; doi:10.1371/journal.pbio.3000270)
Supplement: S4 Table — Common target genes of Foxp1 and Foxp3 in rTreg cells. Foxp1, forkhead box P1; Foxp3, forkhead box P3; rTreg, resting Treg. (XLSX) [file pbio.3000270.s011.xlsx]

## Sheet: Sheet1
Table S4. Related to Figure 7. Common target genes of Foxp1 and Foxp3 in rTreg cells.
Differential expression (limma+voom,paired full results)
1. EnsemblID
2. Symbols of gene
3. Moderated t-statistics
4. Multiple testing corrected p.value
5. Log2 fold change of Foxp1f/f Foxp3Cre to Foxp3Cre in rTreg cells
6. CPM normalized expression of Foxp1f/f Foxp3Cre rTreg cells (replicate 1)
7. CPM normalized expression of Foxp1f/f Foxp3Cre rTreg cells (replicate 2)
8. CPM normalized expression of Foxp3Cre rTreg cells (replicate 1)
9. CPM normalized expression of Foxp3Cre rTreg cells (replicate 2)
10. Raw counts of Foxp1f/f Foxp3Cre rTreg cells (replicate 1)
11. Raw counts of Foxp1f/f Foxp3Cre rTreg cells (replicate 2)
12. Raw counts of Foxp3Cre rTreg cells (replicate 1)
13. Raw counts of Foxp3Cre rTreg cells (replicate 2)
1	2	3	4	5	6	7	8	9	10	11	12	13
refseqs	symbols	t	P.adjusted	logFC	Foxp1f/f Foxp3Cre rTreg 1 (cpm)	Foxp1f/f Foxp3Cre rTreg 2 (cpm)	Foxp3Cre rTreg 1 (cpm)	Foxp3Cre rTreg 2 (cpm)	Foxp1f/f Foxp3Cre rTreg 1 (raw counts)	Foxp1f/f Foxp3Cre rTreg 2 (raw counts)	Foxp3Cre rTreg 1 (raw counts)	Foxp3Cre rTreg 2 (raw counts)
ENSMUSG00000032020	Ubash3b	17.8744	0.000320124	1.26047	139.648	120.753	58.2591	52.1146	890	1737	628	681
ENSMUSG00000027111	Itga6	-16.3769	0.000419422	-0.894085	225.633	217.939	419.873	418.677	1438	3135	4526	5471
ENSMUSG00000019943	Atp2b1	-16.115	0.00043384	-1.03236	128.037	125.967	253.909	272.205	816	1812	2737	3557
ENSMUSG00000041235	Chd7	14.1058	0.000793528	0.822007	227.202	237.335	128.485	138.819	1448	3414	1385	1814
ENSMUSG00000015961	Adss	13.2617	0.00103947	0.777184	223.437	193.955	136.742	112.264	1424	2790	1474	1467
ENSMUSG00000027639	Samhd1	-12.7664	0.00118236	-0.640291	710.479	860.842	1168.8	1322.99	4528	12383	12599	17288
ENSMUSG00000038332	Sesn1	-12.0959	0.0014387	-0.910566	88.1822	99.3413	154.646	201.035	562	1429	1667	2627
ENSMUSG00000019916	P4ha1	11.9445	0.00147974	0.814397	154.554	198.266	84.2344	119.688	985	2852	908	1564
ENSMUSG00000030775	Trat1	11.7593	0.00155043	0.789568	107.953	123.464	64.2891	72.0881	688	1776	693	942
ENSMUSG00000037940	Inpp4b	-11.8903	0.00147974	-0.606821	459.269	518.188	701.614	815.085	2927	7454	7563	10651
ENSMUSG00000026011	Ctla4	-11.0846	0.00183137	-0.880288	207.746	92.9456	355.213	191.776	1324	1337	3829	2506
ENSMUSG00000015314	Slamf6	11.017	0.0018399	0.943488	389.759	343.906	182.941	203.025	2484	4947	1972	2653
ENSMUSG00000029217	Tec	10.2135	0.00212101	1.35964	26.0467	31.9088	11.5962	11.7086	166	459	125	153
ENSMUSG00000030029	Lrig1	-10.9227	0.00186443	-0.623202	182.17	161.907	280.441	258.124	1161	2329	3023	3373
ENSMUSG00000028906	Epb41	10.7413	0.00187805	0.643818	277.099	274.805	173.478	185.5	1766	3953	1870	2424
ENSMUSG00000045441	Gprin3	10.1752	0.00212234	0.794065	57.2713	95.7264	32.7475	56.7827	365	1377	353	742
ENSMUSG00000020649	Rrm2	9.55174	0.00246474	1.81108	13.0233	16.4758	4.1746	4.4385	83	237	45	58
ENSMUSG00000021756	Il6st	-10.0955	0.00217722	-0.635657	399.017	325.136	593.074	545.482	2543	4677	6393	7128
ENSMUSG00000050271	Prag1	-8.92949	0.00308178	-0.705399	58.9973	43.4488	103.53	68.9505	376	625	1116	901
ENSMUSG00000039981	Zc3h12d	-8.93594	0.00308178	-0.667845	65.5875	68.6838	114.384	105.53	418	988	1233	1379
ENSMUSG00000015316	Slamf1	8.76545	0.00329961	0.684799	78.6108	81.6142	52.7857	49.5127	501	1174	569	647
ENSMUSG00000056145	AI504432	-8.91156	0.00308856	-0.626552	72.8052	98.8547	123.383	148.232	464	1422	1330	1937
ENSMUSG00000055723	Rras2	8.11382	0.00446691	0.756608	95.0861	81.1276	51.2086	53.186	606	1167	552	695
ENSMUSG00000026989	Dapl1	-6.27919	0.0109092	-1.76766	1.2553	2.016	3.8035	7.5761	8	29	41	99
ENSMUSG00000021314	Amph	7.00205	0.00777313	3.28097	3.1382	2.4331	0.2783	0.2296	20	35	3	3
ENSMUSG00000022265	Ank	-6.61057	0.00901753	-0.690187	22.7516	22.8019	35.8089	38.4164	145	328	386	502
ENSMUSG00000049985	Ankrd55	-5.54221	0.0158648	-1.41848	3.9227	1.9465	9.2769	6.1987	25	28	100	81
ENSMUSG00000026580	Selp	-5.41384	0.0170943	-1.3909	2.9812	2.0855	7.236	6.1221	19	30	78	80
ENSMUSG00000047712	Ust	-5.19462	0.0190269	-1.71499	1.4122	2.2246	7.8854	5.7395	9	32	85	75
ENSMUSG00000051498	Tlr6	5.24089	0.018594	1.17231	11.2974	17.6576	7.4215	6.3517	72	254	80	83
ENSMUSG00000071176	Arhgef10	-5.5278	0.0160034	-0.648357	28.5572	24.3313	39.6125	42.4723	182	350	427	555
ENSMUSG00000033107	Rnf125	5.32615	0.0177803	0.752502	18.5151	26.2083	13.3588	14.3105	118	377	144	187
ENSMUSG00000037370	Enpp1	5.03659	0.0207994	0.612311	34.6766	33.7858	20.0382	24.565	221	486	216	321
ENSMUSG00000037991	Rmi2	4.71649	0.0250709	0.770406	13.0233	12.1657	7.6071	7.3466	83	175	82	96
ENSMUSG00000027171	Prrg4	-4.35532	0.0316737	-1.35586	1.8829	1.1123	5.0095	2.9845	12	16	54	39
ENSMUSG00000027326	Knl1	4.2442	0.0342161	1.38694	2.3536	5.0053	1.2988	1.6071	15	72	14	21
ENSMUSG00000022667	Cd200r1	-4.42596	0.0301167	-0.799574	5.9625	9.1764	13.5443	14.5401	38	132	146	190
ENSMUSG00000037759	Ptger2	4.79131	0.0239753	0.599655	48.3276	46.5076	26.8103	35.2022	308	669	289	460
ENSMUSG00000002997	Prkar2b	-3.88082	0.0450764	-1.13697	2.0398	1.5294	4.7312	3.4437	13	22	51	45
ENSMUSG00000002602	Axl	3.83294	0.046703	0.906204	8.7868	9.4545	6.4011	4.0559	56	136	69	53
ENSMUSG00000043263	Ifi209	-4.52934	0.0280372	-0.68648	177.776	132.64	221.162	272.129	1133	1908	2384	3556
