# Supplementary material for: Foxp1 is critical for the maintenance of regulatory T-cell homeostasis and suppressive function
Source: PLoS Biol. 2019 May 24;17(5):e3000270. doi: 10.1371/journal.pbio.3000270 (PMC6534289; doi:10.1371/journal.pbio.3000270)
Supplement: S1 Data — (XLS) [file pbio.3000270.s012.xls]

## Sheet: Fig 1B
Fig 1B	Relative Foxp1 mRNA expression in sorted WT naïve CD4+ T cells, rTreg cells, aTreg cells from Foxp3Cre mice and YFP+ Treg cells from Foxp1f/fFoxp3Cre mice
	WT naïve T	WT rTreg	WT aTreg	Foxp1f/fFoxp3Cre Treg
1#	20.3856	17.3422	7.43526	1
2#	31.0345	22.0606	6.2016	1
3#	44.3382	37.2232	13.3925	1
4#	41.7826	16.6202		1
Mean	34.39	23.31	9.01	1
Std. Deviation	10.97	9.583	3.845
Std. Error of Mean	5.485	4.792	2.22

## Sheet: Fig 1C
Fig 1C	Mean fluorescence intensity (MFI) of Foxp1 in splenic WT naïve CD4+ T cells, rTreg cells, aTreg cells in Foxp3Cre mice and splenic Treg cells in Foxp1f/fFoxp3Cre mice
	WT naïve T	WT rTreg	WT aTreg	Foxp1f/fFoxp3Cre Treg
1#	3780	3194	2315	790
2#	3729	2645	2240	479
Mean	3755	2920	2278	634.5
Std. Deviation	36.06	388.2	53.03	219.9
Std. Error of Mean	25.5	274.5	37.5	155.5

## Sheet: Fig 2B
Fig 2B	The frequencies of YFP+ Treg cells (%) in CD4+ single positive cells in the thymuses or CD4+ T cells in the other indicated organs from Foxp3Cre and Foxp1f/fFoxp3Cre mice
	Foxp3Cre								Foxp1f/fFoxp3Cre
	1#	2#	3#	4#	5#	Mean	Std. Deviation	Std. Error of Mean	1#	2#	3#	4#	5#	6#	7#	Mean	Std. Deviation	Std. Error of Mean
Thymus	2.29	3.52	3.14			2.98333	0.629788	0.363609	4.54	3.29	3.35	4.42	4.14	3.48		3.87	0.562708	0.229724
Spleen	12.7	13.4	11.4	13.1	13.5	12.82	0.852643	0.381314	18.6	18.8	17	19.1	24.3	19.3		19.5167	2.48146	1.01305
Lymph node	9.52	10.4	10.8	13.4	12.9	11.404	1.66915	0.746469	11.2	13.2	12.1	11.3	10.4	10.9		11.5167	0.99482	0.406134
Liver	6.77	5.4	5.79	5.71	4.71	5.676	0.745037	0.333191	10.7	9.87	10.8	13	8.19	14.3	10.9	11.1086	2.00501	0.757824
Lung	13.1	14.8	13			13.6333	1.0116	0.584047	15.5	16.8	15.3					15.8667	0.814452	0.470224
SI	25.7	22.4	25.1			24.4	1.75784	1.01489	28.3	23.5	26.2					26	2.40624	1.38924
Colon	41.3	34.1	28.4			34.6	6.46452	3.73229	37.5	39.2	40.9					39.2	1.7	0.981496

## Sheet: Fig 2C
Fig 2C	Total Treg cell numbers (×106) in the thymuses, the spleens and the lymph nodes from Foxp3Cre and Foxp1f/fFoxp3Cre mice
	Foxp3Cre								Foxp1f/fFoxp3Cre
	1#	2#	3#	4#	5#	Mean	Std. Deviation	Std. Error of Mean	1#	2#	3#	4#	5#	6#	Mean	Std. Deviation	Std. Error of Mean
Thymus	0.22325	0.479002	0.545347			0.415866	0.170077	0.0981941	0.661632	0.346017	0.367649	0.426339	0.443739	0.569794	0.469195	0.122574	0.0500404
Spleen	3.50882	3.34163	2.53405	4.33597	3.78594	3.50128	0.659322	0.294857	7.3935	7.30183	5.9976	9.99427	12.927	5.61977	8.20566	2.77593	1.13327
Lymph node	2.89328	3.0793	5.16128	5.34153		4.11885	1.31203	0.656017	6.15162	4.80332	8.06034	6.96857			6.49596	1.37286	0.686431

## Sheet: Fig 2E
Fig 2E	The frequencies of rTreg cells (%) in splenic CD4+ T cells from Foxp3Cre and Foxp1f/fFoxp3Cre mice at different ages
	Foxp3Cre								Foxp1f/fFoxp3Cre
	1#	2#	3#	4#	5#	Mean	Std. Deviation	Std. Error of Mean	1#	2#	3#	4#	5#	6#	Mean	Std. Deviation	Std. Error of Mean
3 weeks old	39.1	40.9	37.4			39.1333	1.75024	1.0105	24.3	25.1	26.6				25.3333	1.16762	0.674125
8 weeks old	29.6	35.4	45.3	48.7	51.2	42.04	9.18874	4.10933	17.7	15.4	18.6	8.69	5.26	10.4	12.675	5.36321	2.18952
16 weeks old	14.1	13.1	11.2			12.8	1.47309	0.85049	5.65	3.35	4.41	4.81			4.555	0.955179	0.47759
32 weeks old	10	8.93	10.8			9.91	0.938243	0.541695	1.76	0.84	1.12				1.24	0.471593	0.272274
48 weeks old	9.46	7.51	8.91	8.95		8.7075	0.836675	0.418337	0.23	0.3	0.47	1.1			0.525	0.396358	0.198179
Fig 2E	The frequencies of aTreg cells (%) in splenic CD4+ T cells from Foxp3Cre and Foxp1f/fFoxp3Cre mice at different ages
	Foxp3Cre								Foxp1f/fFoxp3Cre
	1#	2#	3#	4#	5#	Mean	Std. Deviation	Std. Error of Mean	1#	2#	3#	4#	5#	6#	Mean	Std. Deviation	Std. Error of Mean
3 weeks old	36.2	33.6	38			35.9333	2.21209	1.27715	56.7	53.7	49.6				53.3333	3.56418	2.05778
8 weeks old	36.5	36.4	37.2	34.6	33.7	35.68	1.46527	0.655286	68.2	71	70.4	72.7	78.2	74	72.4167	3.46088	1.4129
16 weeks old	60.2	61.8	62.9			61.6333	1.35769	0.783865	79.2	84.7	85.9	83.5			83.325	2.91933	1.45967
32 weeks old	68.9	71.2	62.5			67.5333	4.50814	2.60278	86.6	90.7	92.6				89.9667	3.06649	1.77044
48 weeks old	78.2	80.7	79.8	79.9		79.65	1.04722	0.52361	97.7	98.2	97	97.4			97.575	0.505798	0.252899
Fig 2E	The numbers of rTreg cells (×106) in splenic CD4+ T cells from Foxp3Cre and Foxp1f/fFoxp3Cre mice at different ages
	Foxp3Cre								Foxp1f/fFoxp3Cre
	1#	2#	3#	4#	5#	Mean	Std. Deviation	Std. Error of Mean	1#	2#	3#	4#	5#	6#	Mean	Std. Deviation	Std. Error of Mean
3 weeks old	0.381072	0.393595	0.427061			0.400576	0.0237759	0.013727	0.216333	0.180947	0.207368				0.201549	0.0183964	0.0106212
8 weeks old	1.18294	1.14792	2.11162	1.9384		1.59522	0.501495	0.250748	1.30865	1.12448	1.11555	0.868502	0.67996		1.01943	0.245939	0.109987
16 weeks old	0.63592	0.481173	0.5745			0.563864	0.0779194	0.0449868	0.325357	0.227676	0.322061	0.190384			0.266369	0.0679513	0.0339756
32 weeks old	0.222548	0.173922	0.495062			0.297177	0.173089	0.0999332	0.0388978	0.0570871	0.071111				0.0556986	0.0161515	0.00932505
48 weeks old		0.197837	0.253478	0.326208		0.259174	0.064375	0.0371669	0.0164407	0.0269264	0.0270832				0.0234834	0.00609972	0.00352167
Fig 2E	The numbers of aTreg cells (×106) in splenic CD4+ T cells from Foxp3Cre and Foxp1f/fFoxp3Cre mice at different ages
	Foxp3Cre								Foxp1f/fFoxp3Cre
	1#	2#	3#	4#	5#	Mean	Std. Deviation	Std. Error of Mean	1#	2#	3#	4#	5#	6#	Mean	Std. Deviation	Std. Error of Mean
3 weeks old	0.352809	0.323345	0.433912			0.370022	0.0572584	0.0330581	0.504776	0.387126	0.386672				0.426191	0.0680568	0.0392926
8 weeks old	1.28072	0.942666	1.50025	1.27586		1.24987	0.229992	0.114996	5.04237	5.1843	4.22231				4.81632	0.519303	0.29982
16 weeks old	2.71506	2.26996	3.22643			2.73715	0.478616	0.276329	4.56076	5.75645	6.27324	3.305			4.97386	1.32371	0.661854
32 weeks old	1.53335	1.38671	2.86495			1.92833	0.814436	0.470215	6.03289	6.16405	5.87936				6.02543	0.142492	0.0822676
48 weeks old		2.12589	2.2702	2.91218		2.43609	0.418573	0.241663	6.98372	8.81391	5.58952				7.12905	1.6171	0.933634

## Sheet: Fig 3C
Fig 3C	The frequencies of Foxp3+YFP+ aTreg cells (%) in CD4+ single positive cells in the thymuses, or CD4+ T cells in the spleens and the lymph nodes from Foxp3Cre/+ and Foxp1f/fFoxp3Cre/+ mice
	Foxp3Cre/+								Foxp1f/fFoxp3Cre/+
	1#	2#	3#	4#	5#	Mean	Std. Deviation	Std. Error of Mean	1#	2#	3#	4#	5#	Mean	Std. Deviation	Std. Error of Mean
Thymus	0.16182	0.0949	0.17427	0.16646	0.20989	0.161468	0.0417281	0.0186614	0.37392	0.1482	0.18975	0.16675	0.11766	0.199256	0.101142	0.0452323
Spleen	0.52528	0.18758	0.61236	1.05256	0.61835	0.599226	0.308614	0.138016	0.5566	0.12669	0.0897	0.17464	0.029952	0.195516	0.208664	0.0933174
Lymph node	0.50592	0.27189	0.49	1.35926	0.86932	0.699278	0.426713	0.190832	0.29414	0.09504	0.07	0.13221	0.03876	0.12603	0.100019	0.0447297

## Sheet: Fig 4D
Fig 4D	Relative body weights (%) of Foxp3Cre and Foxp1f/fFoxp3Cre mice at different time-points after DSS treatment
	Foxp3Cre									Foxp1f/fFoxp3Cre
	1#	2#	3#	4#	5#	6#	Mean	Std. Deviation	Std. Error of Mean	1#	2#	3#	4#	5#	6#	Mean	Std. Deviation	Std. Error of Mean
d0	100	100	100	100	100	100	100	0	0	100	100	100	100	100	100	100	0	0
d1	101.507	100.969	105.041	101.565	102.397	100.999	102.08	1.54055	0.628925	101.433	100.554	99.5025	101.717	100.494	101.23	100.822	0.807577	0.329692
d2	99.4416	98.923	99.5255	98.839	101.561	98.4753	99.4609	1.10106	0.449507	98.71	98.2918	99.8508	99.6185	98.9023	100.787	99.3601	0.907423	0.370454
d3	102.401	99.0845	97.6868	101.565	100.892	98.8959	100.088	1.80946	0.738708	99.0444	102.493	101.144	100.954	98.5181	102.017	100.695	1.59449	0.65095
d4	105.025	98.9768	97.6275	99.5962	97.2129	96.3722	99.1351	3.11547	1.27188	95.9388	103.786	97.9104	98.9509	99.8902	100.148	99.4373	2.62397	1.07123
d5	97.8783	98.7614	96.3227	93.4881	98.6622	99.0536	97.3611	2.13842	0.873005	90.6355	102.124	95.7711	95.3743	93.4687	98.5735	95.9912	3.99379	1.63046
d6	96.9849	99.2999	98.9324	93.4377	101.84	96.2145	97.7848	2.90022	1.18401	84.9498	102.77	89.5025	84.3109	88.3644	96.4093	91.0512	7.18772	2.93438
d7	103.964	98.546	98.3393	97.9303	98.8294	99.0536	99.4438	2.24861	0.91799	77.8786	104.109	85.2736	81.5451	82.2722	92.8185	87.3162	9.63598	3.93387
d8	96.9849	98.0614	96.6192	97.0722	97.6031	97.0557	97.2328	0.513572	0.209665	68.8008	103.324	75.9702	85.4554	73.1614	82.3906	81.517	12.281	5.01368
d9	97.5433	97.6844	97.0937	96.2645	95.6522	97.8444	97.0137	0.876561	0.357855		104.571	71.1443	82.165	66.685	76.9798	80.3089	14.7713	6.60591
d10	95.5332	97.6844	94.9585	96.2645	96.0424	96.6351	96.1864	0.938803	0.383265		104.478	65.1741	83.071		72.6021	81.3314	17.0886	8.54431

## Sheet: Fig 4H
Fig 4H	EAE clinical scores of Foxp3Cre and Foxp1f/fFoxp3Cre mice
	Foxp3Cre													Foxp1f/fFoxp3Cre
	1#	2#	3#	4#	5#	6#	7#	8#	9#	10#	Mean	Std. Deviation	Std. Error of Mean	1#	2#	3#	4#	5#	6#	7#	8#	9#	Mean	Std. Deviation	Std. Error of Mean
d0	0	0	0	0	0	0	0	0	0	0	0	0	0	0	0	0	0	0	0	0	0	0	0	0	0
d1	0	0	0	0	0	0	0	0	0	0	0	0	0	0	0	0	0	0	0	0	0	0	0	0	0
d2	0	0	0	0	0	0	0	0	0	0	0	0	0	0	0	0	0	0	0	0	0	0	0	0	0
d3	0	0	0	0	0	0	0	0	0	0	0	0	0	0	0	0	0	0	0	0	0	0	0	0	0
d4	0	0	0	0	0	0	0	0	0	0	0	0	0	0	0	0	0	0	0	0	0	0	0	0	0
d5	0	0	0	0	0	0	0	0	0	0	0	0	0	0	0	0	0	0	0	0	0	0	0	0	0
d6	0	0	0	0	0	0	0	0	0	0	0	0	0	0	0	0	0	0	0	0	0	0	0	0	0
d7	0	0	0	0	0	0	0	0.5	0	0	0.05	0.158114	0.05	0	0	0	0	0	0	0	0	0	0	0	0
d8	0	0	0	0	0.5	0	0	2	0.5	0.5	0.35	0.625833	0.197906	0	0	0	2	2	0	0	0	0	0.444444	0.881917	0.293972
d9	0	0	0	0	0	0	0	2	1	0.5	0.35	0.668747	0.211476	0	0	0	2	2.5	0	0.5	0	0.5	0.611111	0.961047	0.320349
d10	0	0	0	0	0.5	0	0	1	2.5	0.5	0.45	0.797566	0.252212	0.5	0.5	0	2	2	0	1	0	0.5	0.722222	0.794949	0.264983
d11	1	0.5	0	0	0	0	0	2.5	2	0.5	0.65	0.914391	0.289156	3	2	1	3	2	0	2.5	0.5	0.5	1.61111	1.13957	0.379855
d12	2	0.5	0	0	0	0	0	3	2	0.5	0.8	1.11055	0.351189	3	3	3.5	3.5	2	1	2.5	1	1	2.27778	1.06393	0.354643
d13	3	0	0	0	0	0	0	2.5	2	0.5	0.8	1.20646	0.381517	3.5	3	3.5	3	2	3	2	1	1	2.44444	0.982486	0.327495
d14	3	0	0	0	0	0	0	2	0.5	0.5	0.6	1.04881	0.331663	3.5	3.5	3.5	3	2	3	2	2	0.5	2.55556	1.01379	0.337931
d15	3	0	0	0	0	0	0	1	1	0.5	0.55	0.955975	0.302306	3.5	3	3.5	3	2.5	2.5	1	2	1	2.44444	0.950146	0.316715
d16	3	0	0.5	0.5	0	0	0	0.5	1	0.5	0.6	0.906765	0.286744	2	3	3.5	2.5	2	2	1	2	5	2.55556	1.1577	0.385901
d17	3	0	0.5	0.5	0	0	0	1	1	0.5	0.65	0.914391	0.289156	2	3.5	3	0.5	1	2	1	2		1.875	1.02644	0.3629
d18	2.5	0	0	0	0	0	0	0.5	0.5	0.5	0.4	0.774597	0.244949	2	2.5	2.5	2	2	2	1	2.5		2.0625	0.495516	0.175191

## Sheet: Fig 4I
Fig 4I	Relative body weights (%) of Foxp3Cre and Foxp1f/fFoxp3Cre mice at the indicated time-points in the induced EAE experiments
	Foxp3Cre													Foxp1f/fFoxp3Cre
	1#	2#	3#	4#	5#	6#	7#	8#	9#	10#	Mean	Std. Deviation	Std. Error of Mean	1#	2#	3#	4#	5#	6#	7#	8#	9#	Mean	Std. Deviation	Std. Error of Mean
d9	100	100	100	100	100	100	100	100	100	100	100	0	0	100	100	100	100	100	100	100	100	100	100	0	0
d10	96.215	99.7797	99.8529	106.07	95.43	101.686	101.43	101.556	89.234	97.1967	98.8451	4.59302	1.45244	86.0714	86.4813	97.191	103.778	108.254	105.525	83.9821	98.1301	94.1949	95.9565	8.9736	2.9912
d11	83.6449	100.573	99.7059	101.169	97.543	98.1777	99.7548	94.6285	92.766	98.3264	96.6289	5.26024	1.66343	87.5	83.605	88.2023	92.6351	105.243	98.9041	82.6398	99.2276	94.886	92.5381	7.69871	2.56624
d12	81.7757	100.661	101.225	100.495	102.26	99.4989	102.411	92.4197	89.5319	98.159	96.8438	6.8011	2.1507	88.6161	79.722	76.4477	91.3917	103.012	91.8265	91.8121	96.626	92.4672	90.2134	8.05186	2.68395
d13	84.7196	105.154	105.539	106.745	105.454	102.05	104.332	98.0422	96.3404	98.7866	100.716	6.68758	2.1148	92.5	83.9406	78.911	91.9177	102.844	85.6164	94.6756	89.9187	87.3531	89.742	6.91086	2.30362
d14	80.9346	103.304	103.971	104.047	108.55	101.731	102.288	104.568	95.234	100.962	100.559	7.66867	2.42505	91.1607	81.256	78.1763	92.922	106.023	89.1324	90.604	85.813	86.1092	89.0219	7.96923	2.65641
d15	84.2523	104.493	106.323	106.07	106.388	102.05	102.288	105.874	96.7234	100.335	101.48	6.82081	2.15693	90.0446	79.9617	79.9481	86.3702	104.518	87.032	94.8546	83.9431		88.334	8.21674	2.90506
d16	83.271	108.546	106.667	107.824	107.813	102.734	102.901	113.755	99.5745	101.297	103.438	8.22151	2.59987	91.0268	76.6059	82.1089	91.3439	105.187	89.589	94.7651	84.8781		89.4381	8.63343	3.05238
d17	86.6355	108.811	110.441	110.432	109.337	101.686	103.841	113.956	101.532	58.5774	100.525	16.6301	5.25889	96.6964	77.373	81.2446	96.1741	106.191	93.1507	99.8658	86.4228		92.1398	9.74407	3.44505
d18	90.0935	109.559	110.735	111.601	109.189	102.323	103.596	114.91	102.128	101.13	105.526	7.18639	2.27254	100.938	77.6127	84.2264	100.717	110.597	96.347	97.1812	85.5691		94.1485	10.8187	3.82498

## Sheet: Fig 5B
Fig 5B	The frequencies of Foxp3+YFP+ Treg cells (%) in the spleens or colons from Rag1-/- mice cotransferred with wild-type naïve T cells and Foxp3Cre iTreg, or cotransferred with wild-type naïve cells and Foxp1f/fFoxp3Cre iTreg cells
	Foxp3Cre						Foxp1f/fFoxp3Cre
	1#	2#	3#	Mean	Std. Deviation	Std. Error of Mean	1#	2#	3#	Mean	Std. Deviation	Std. Error of Mean
Spleen	13.1	8.07	12.2	11.1233	2.68228	1.54862	3.73	3.61	5.88	4.40667	1.27735	0.737481
Colon	2.57	3.95	5.72	4.08	1.57902	0.911647	1.39	1.65	1.39	1.47667	0.150111	0.0866667

[truncated: 17 more sheets: Fig 5C, Fig 6A, Fig 6C, Fig 6D, Fig 6H, Fig 7A, Fig 7B, Fig 8B, Fig 8D, Fig 8E, Fig 8F, S2 Fig, S4D Fig, S4F Fig, S5D Fig, S6C Fig, S7B Fig]
